# Supplementary material for: Proteome adaptations of the organohalide-respiring Desulfitobacterium hafniense strain DCB-2 to various energy metabolisms
Source: Front Microbiol. 2023 Jan 17;14:1058127. doi: 10.3389/fmicb.2023.1058127 (PMC9888536; doi:10.3389/fmicb.2023.1058127)
Supplement: Supplementary file 1 [file Table_1.XLSX]

## Sheet: Overview
Supplementary Tables
Supplementary Table 1	Primers used in the study
Supplementary Table 2	Processed dataset of the overall comparative proteomic analysis
Supplementary Table 3	Hierarchical clustering using Z-scores of proteins showing relative abundancy with at least 2× fold change in pairwise comparisons
Supplementary Table 4	All proteins showing up-regulation higher than 2× fold change (logFC >1) in pyruvate-only conditions vs. any of other conditions
Supplementary Table 5	Proteins showing up-regulation higher than 10× fold change (logFC >3.32) in pyruvate-only vs. pyruvate/fumarate conditions
Supplementary Table 6	Proteins showing up-regulation higher than 2× fold change (logFC >1) in H2 conditions (scatter plot, electron donors)
Supplementary Table 7	Proteins showing up-regulation higher than 2× fold change (logFC >1) in lactate conditions (scatter plot, electron donors)
Supplementary Table 8	Hydrogenases identified in the genome of D. hafniense strain DCB-2
Supplementary Table 9	Proteins showing up-regulation higher than 2× fold change (logFC >1) in La/Fu condition vs. Py/Fu and Py-only (volcano plots)
Supplementary Table 10	Proteins showing up-regulation higher than 2× fold change (logFC >1) in fumarate conditions (scatter plot, electron acceptors)
Supplementary Table 11	Proteins showing up-regulation higher than 2× fold change (logFC >1) in ClOHPA conditions (scatter plot, electron acceptors)
Supplementary Table 12	Proteins showing up-regulation higher than 2× fold change (logFC >1) in ClOHPA conditions vs. all non-ClOHPA conditions
Supplementary Table 13	Proteins up-regulated in Py/Fu and La/Fu conditions in comparison to non-fumarate conditions

## Sheet: Supplementary Table 1
Accession	Gene	Forward primer	Reverse primer	Length (nt)	Reference
ACL18481	rpoB	GACGGGTCAAGACTTATGAAGC	CTCATCATCAACAGCTTCTTCG	337	(Choudhary et al., 2013)
ACL18316	dsrM2	CCTCATGAAACATCGACAGC	GCCCAGGTGAAGTGAATAGG	120	This study
ACL18320	dsrA	GCTGCTTTCCACACAGTACG	CCCAGCAAAATAGCATCTCC	146	This study
ACL18324	dsrM	CGGAGTCATCATCAGAATGG	GAAACATCAGGCCAAAGAGC	146	This study
ACL18329	dsrC	AATGAGGACGTAGCCAAAGC	TCTTTGAGCAGCTTACGAACC	140	This study
ACL19565	phsE	TCCTCGTTCATTGCAAATCC	GGAGCTGGCAGTAATTTTCG	149	(Prat et al., 2012)
References
Choudhary PK, Duret A, Rohrbach-Brandt E, Holliger C, Sigel RKO, Maillard, J. Diversity of cobalamin riboswitches in the corrinoid-producing organohalide respirer Desulfitobacterium hafniense. J Bacteriol. 2013;195(22):5186-95.
Prat L, Maillard J, Rohrbach-Brandt E, Holliger C. An unusual tandem-domain rhodanese harbouring two active sites identified in Desulfitobacterium hafniense. FEBS J. 2012;279(15):2754–67.

## Sheet: Supplementary Table 2
Accession	Protein.Group.IDs	Protein.Group.Accessions	Master	Description	Number.of.Peptides	Number.of.PSMs	Number.of.Unique.Peptides	Py/Fu vs. Py-only (Py/Fu_1)	Py/Fu vs. Py-only (Py/Fu_2)	Py/Fu vs. Py-only (Py/Fu_3)	Py/Fu vs. Py-only (Py-only_1)	Py/Fu vs. Py-only (Py-only_2)	Py/Fu vs. Py-only (Py-only_3)	Py/Fu vs. Py-only (logFC)	Py/Fu vs. Py-only (p value)	Py/Fu vs. Py-only (FDR)	La/Fu vs. Py-only (La/Fu_1)	La/Fu vs. Py-only (La/Fu_2)	La/Fu vs. Py-only (La/Fu_3)	La/Fu vs. Py-only (Py-only_1)	La/Fu vs. Py-only (Py-only_2)	La/Fu vs. Py-only (Py-only_3)	La/Fu vs. Py-only (logFC)	La/Fu vs. Py-only (p value)	La/Fu vs. Py-only (FDR)	H2/Fu vs. Py-only (H2/Fu_1)	H2/Fu vs. Py-only (H2/Fu_2)	H2/Fu vs. Py-only (H2/Fu_3)	H2/Fu vs. Py-only (Py-only_1)	H2/Fu vs. Py-only (Py-only_2)	H2/Fu vs. Py-only (Py-only_3)	H2/Fu vs. Py-only (logFC)	H2/Fu vs. Py-only (p value)	H2/Fu vs. Py-only (FDR)	H2/ClOHPA vs. Py-only (H2/ClOHPA_1)	H2/ClOHPA vs. Py-only (H2/ClOHPA_2)	H2/ClOHPA vs. Py-only (H2/ClOHPA_3)	H2/ClOHPA vs. Py-only (Py-only_1)	H2/ClOHPA vs. Py-only (Py-only_2)	H2/ClOHPA vs. Py-only (Py-only_3)	H2/ClOHPA vs. Py-only (logFC)	H2/ClOHPA vs. Py-only (p value)	H2/ClOHPA vs. Py-only (FDR)	La/ClOHPA vs. Py-only (La/ClOHPA_1)	La/ClOHPA vs. Py-only (La/ClOHPA_2)	La/ClOHPA vs. Py-only (La/ClOHPA_3)	La/ClOHPA vs. Py-only (Py-only_1)	La/ClOHPA vs. Py-only (Py-only_2)	La/ClOHPA vs. Py-only (Py-only_3)
ACL18071	2682	ACL18071.1	IsMasterProtein	chromosomal replication initiator protein DnaA [Desulfitobacterium hafniense DCB-2]	15	221	15	20.9193	20.9463	20.8847	20.7886	20.7127	20.7051	0.181302	0.0003202	0.000716797	21.0664	21.0518	21.1097	20.7886	20.7127	20.7051	0.340502	2.84453e-07	1.12335e-06	20.8883	20.8641	20.9074	20.7886	20.7127	20.7051	0.151137	0.00152254	0.00373095	20.6683	20.7698	20.6979	20.7886	20.7127	20.7051	-0.0234804	0.5577	0.62199	20.6254	20.626	20.7271	20.7886	20.7127	20.7051
ACL18072	2759	ACL18072.1	IsMasterProtein	DNA polymerase III, beta subunit [Desulfitobacterium hafniense DCB-2]	17	565	17	23.1003	23.1811	23.2996	22.8896	22.8021	22.7603	0.376383	1.11825e-06	4.43494e-06	23.3837	23.4412	23.3672	22.8896	22.8021	22.7603	0.580086	3.84881e-09	2.53206e-08	23.1549	23.1443	23.1284	22.8896	22.8021	22.7603	0.325224	6.39453e-06	2.74641e-05	23.3311	23.3064	23.3027	22.8896	22.8021	22.7603	0.496091	3.21623e-08	1.82776e-07	23.0253	23.1252	23.1175	22.8896	22.8021	22.7603
ACL18073	2951	ACL18073.1	IsMasterProtein	DNA replication and repair protein RecF [Desulfitobacterium hafniense DCB-2]	6	40	6	17.259	17.2628	17.2351	17.3062	17.3448	17.3908	-0.0949517	0.0585244	0.0831052	17.154	17.2783	17.3224	17.3062	17.3448	17.3908	-0.0956784	0.0568336	0.0756699	17.5872	17.6349	17.573	17.3062	17.3448	17.3908	0.2511	6.99466e-05	0.00023967	17.5518	17.557	17.6141	17.3062	17.3448	17.3908	0.22705	0.000190159	0.000477275	17.5302	17.5502	17.5954	17.3062	17.3448	17.3908
ACL18074	1361	ACL18074.1	IsMasterProtein	conserved hypothetical protein [Desulfitobacterium hafniense DCB-2]	5	55	5	15.9965	16.1231	15.9144	16.2012	16.2832	16.1745	-0.208298	0.0201064	0.0316184	16.3254	16.1498	16.1935	16.2012	16.2832	16.1745	0.00325444	0.968164	0.971988	16.0496	15.9364	16.1921	16.2012	16.2832	16.1745	-0.160291	0.0639511	0.10085	16.0698	16.027	16.0186	16.2012	16.2832	16.1745	-0.181154	0.0390854	0.0599137	15.933	15.69	15.8549	16.2012	16.2832	16.1745
ACL18075	411	ACL18075.1	IsMasterProtein	DNA gyrase, B subunit [Desulfitobacterium hafniense DCB-2]	27	595	27	23.031	23.1888	23.2724	22.9345	22.6317	22.6918	0.411376	2.82265e-05	8.02861e-05	23.2203	23.3749	23.2573	22.9345	22.6317	22.6918	0.53148	1.47477e-06	4.80234e-06	22.8187	22.818	22.8113	22.9345	22.6317	22.6918	0.0633047	0.37833	0.45283	23.137	23.0772	23.1148	22.9345	22.6317	22.6918	0.357003	0.000122583	0.000323037	23.0221	23.0329	23.0387	22.9345	22.6317	22.6918
ACL18076	850	ACL18076.1	IsMasterProtein	DNA gyrase, A subunit [Desulfitobacterium hafniense DCB-2]	48	1085	45	23.7178	23.8144	23.7843	23.3706	23.1809	23.2831	0.493989	1.19417e-08	8.06497e-08	23.893	23.8341	23.8861	23.3706	23.1809	23.2831	0.592897	9.62726e-10	7.74538e-09	23.4045	23.3961	23.4207	23.3706	23.1809	23.2831	0.1289	0.0112454	0.0220337	23.749	23.7321	23.7025	23.3706	23.1809	23.2831	0.449675	4.21796e-08	2.32612e-07	23.6568	23.7491	23.7037	23.3706	23.1809	23.2831
ACL18077	1251	ACL18077.1	IsMasterProtein	SNO glutamine amidotransferase [Desulfitobacterium hafniense DCB-2]	2	7	2
ACL18078	1018	ACL18078.1	IsMasterProtein	seryl-tRNA synthetase [Desulfitobacterium hafniense DCB-2]	25	520	25	22.8465	23.1021	23.1156	22.4951	22.3184	22.3861	0.621564	3.42479e-08	2.00748e-07	23.1848	23.2007	23.1999	22.4951	22.3184	22.3861	0.795286	1.17724e-09	9.16722e-09	22.5583	22.531	22.5201	22.4951	22.3184	22.3861	0.136615	0.039954	0.0669733	22.7949	22.753	22.7419	22.4951	22.3184	22.3861	0.363419	2.43734e-05	7.37533e-05	22.7608	22.8675	22.8044	22.4951	22.3184	22.3861
ACL18079	1263	ACL18079.1	IsMasterProtein	CMP/dCMP deaminase zinc-binding [Desulfitobacterium hafniense DCB-2]	7	66	7	15.7484	15.666	15.6404	15.6795	15.7583	15.7267	-0.0365214	0.576829	0.629268	15.6433	15.7717	15.6452	15.6795	15.7583	15.7267	-0.0347336	0.595438	0.640254	15.7568	15.8707	15.7982	15.6795	15.7583	15.7267	0.0870744	0.193818	0.257687	15.725	15.7497	15.5527	15.6795	15.7583	15.7267	-0.0456736	0.486549	0.555488	15.6458	15.587	15.6349	15.6795	15.7583	15.7267
ACL18080	1222	ACL18080.1	IsMasterProtein	transcriptional regulator, AraC family [Desulfitobacterium hafniense DCB-2]	6	39	5	16.6087	16.6047	16.4138	17.5653	17.5909	17.6537	-1.06089	1.49334e-10	1.86794e-09	16.8154	16.8063	16.8403	17.5653	17.5909	17.6537	-0.782595	1.04109e-08	5.73008e-08	17.3478	17.4634	17.4032	17.5653	17.5909	17.6537	-0.198499	0.0125028	0.0241588	18.2738	18.2069	18.1126	17.5653	17.5909	17.6537	0.594514	3.87213e-07	1.70325e-06	17.3418	17.0651	17.2126	17.5653	17.5909	17.6537
ACL18082	2433	ACL18082.1	IsMasterProtein	pyridoxamine 5'-phosphate oxidase-related FMN-binding [Desulfitobacterium hafniense DCB-2]	11	279	11	17.8871	17.8383	17.8731	18.1294	17.1897	18.0542	0.0750984	0.727206	0.766115	17.7058	16.9831	17.0888	18.1294	17.1897	18.0542	-0.53187	0.0235814	0.0332997	22.2445	22.518	22.438	18.1294	17.1897	18.0542	4.60907	7.51754e-13	2.38853e-11	25.2012	24.9162	25.1656	18.1294	17.1897	18.0542	7.30321	8.09877e-16	4.93701e-14	19.8225	19.5344	19.8471	18.1294	17.1897	18.0542
ACL18083	1988	ACL18083.1	IsMasterProtein	transcriptional regulator, HxlR family [Desulfitobacterium hafniense DCB-2]	3	26	3	14.9502	14.8789	14.6468	14.4743	14.7583	14.6348	0.202861	0.11201	0.148917	14.6807	14.971	14.8493	14.4743	14.7583	14.6348	0.211209	0.0991413	0.125033	15.7871	15.8764	15.9117	14.4743	14.7583	14.6348	1.2359	3.18375e-08	2.27667e-07	15.8877	15.7491	15.8376	14.4743	14.7583	14.6348	1.20234	4.59193e-08	2.50314e-07	14.7432	14.5006	14.2464	14.4743	14.7583	14.6348
ACL18084	1758	ACL18084.1	IsMasterProtein	conserved hypothetical protein [Desulfitobacterium hafniense DCB-2]	4	31	4	11.3046	11.691	11.4571	15.2884	14.2861	14.9665	-3.36283	4.0814e-09	3.1611e-08	11.2708	10.1694	10.3471	15.2884	14.2861	14.9665	-4.25126	1.52312e-10	1.64426e-09	17.249	16.4086	16.9047	15.2884	14.2861	14.9665	2.00707	3.22985e-06	1.50261e-05	13.6728	13.6605	13.57	15.2884	14.2861	14.9665	-1.21262	0.0006036	0.00135447	14.0178	13.9112	14.1362	15.2884	14.2861	14.9665
ACL18090	1162	ACL18090.1	IsMasterProtein	Radical SAM domain protein [Desulfitobacterium hafniense DCB-2]	6	25	6	14.2113	14.252	14.0934	14.0045	14.3518	14.377	-0.0588391	0.625321	0.674276	14.245	14.0255	14.1857	14.0045	14.3518	14.377	-0.0923687	0.445981	0.49287	14.732	14.7081	14.5094	14.0045	14.3518	14.377	0.405399	0.00364646	0.00808524	14.7846	14.8727	14.7327	14.0045	14.3518	14.377	0.552223	0.000290378	0.000697506	14.7151	14.4782	14.3201	14.0045	14.3518	14.377
ACL18094	910	ACL18094.1	IsMasterProtein	FMN-binding domain protein [Desulfitobacterium hafniense DCB-2]	13	82	13	18.01	17.3126	17.1185	18.1492	17.7885	17.6994	-0.398688	0.0270729	0.0416598	16.5032	16.3857	16.4107	18.1492	17.7885	17.6994	-1.44584	2.18712e-07	8.90128e-07	18.2887	18.3929	18.3313	18.1492	17.7885	17.6994	0.458584	0.0129787	0.0249641	18.9229	19.0069	19.0472	18.1492	17.7885	17.6994	1.11327	5.4032e-06	1.92205e-05	19.4528	19.5537	19.5801	18.1492	17.7885	17.6994
ACL18095	2194	ACL18095.1	IsMasterProtein	transport system permease protein [Desulfitobacterium hafniense DCB-2]	2	8	2
ACL18096	173	ACL18096.1	IsMasterProtein	ABC transporter related [Desulfitobacterium hafniense DCB-2]	3	24	3	15.4439	14.5828	14.4473	15.3187	15.0715	14.7377	-0.217935	0.320407	0.378158	14.0723	13.6466	14.1525	15.3187	15.0715	14.7377	-1.08551	0.000122862	0.000262832	15.5603	15.8027	15.6273	15.3187	15.0715	14.7377	0.620818	0.0103417	0.0205219	15.9335	16.0408	15.9528	15.3187	15.0715	14.7377	0.93308	0.000508085	0.00115968	16.3635	16.248	16.5057	15.3187	15.0715	14.7377
ACL18097	610	ACL18097.1	IsMasterProtein	conserved hypothetical protein [Desulfitobacterium hafniense DCB-2]	2	10	2	14.713	14.6776	14.6203	14.5493	14.4864	14.6809	0.0981044	0.212747	0.262622	14.4736	14.5555	14.6723	14.5493	14.4864	14.6809	-0.00502415	0.947754	0.954926	13.9547	14.0539	13.9937	14.5493	14.4864	14.6809	-0.571426	1.57786e-06	7.84999e-06	14.0085	13.9646	13.9933	14.5493	14.4864	14.6809	-0.583408	1.2248e-06	4.91325e-06	13.8247	13.8897	13.889	14.5493	14.4864	14.6809
ACL18104	1910	ACL18104.1	IsMasterProtein	extracellular solute-binding protein family 5 [Desulfitobacterium hafniense DCB-2]	6	38	6	15.3905	14.9073	14.6985	15.5644	15.3959	15.2484	-0.404127	0.024079	0.0374652	14.0195	14.1574	14.3231	15.5644	15.3959	15.2484	-1.23623	1.36698e-06	4.50716e-06	14.67	14.8732	14.7336	15.5644	15.3959	15.2484	-0.643962	0.00115492	0.00290915	14.8439	14.8364	15.0959	15.5644	15.3959	15.2484	-0.4775	0.00963002	0.0167447	15.6043	15.1412	15.2339	15.5644	15.3959	15.2484
ACL18109	106	ACL18109.1	IsMasterProtein	histidine kinase [Desulfitobacterium hafniense DCB-2]	3	34	3	15.6802	15.548	15.2286	15.2739	15.4252	15.5143	0.0811747	0.553357	0.608649	15.7232	15.394	15.2974	15.2739	15.4252	15.5143	0.0670793	0.623614	0.665505	15.1535	15.2173	15.0681	15.2739	15.4252	15.5143	-0.258125	0.0728745	0.113136	15.0611	15.1558	14.7705	15.2739	15.4252	15.5143	-0.408658	0.00800554	0.0142027	15.354	15.1214	15.1766	15.2739	15.4252	15.5143
ACL18110	417	ACL18110.1	IsMasterProtein	two component transcriptional regulator, winged helix family [Desulfitobacterium hafniense DCB-2]	2	19	2	13.9651	13.9705	13.8231	13.8813	13.6035	13.8714	0.134139	0.214081	0.263803	14.1893	14.3024	14.0314	13.8813	13.6035	13.8714	0.388954	0.00186298	0.00321735	13.8878	14.064	14.0178	13.8813	13.6035	13.8714	0.204457	0.0665772	0.104227	14.421	14.2187	14.3151	13.8813	13.6035	13.8714	0.532868	0.000114818	0.000305163	13.8175	13.9831	13.8168	13.8813	13.6035	13.8714
ACL18111	1739	ACL18111.1	IsMasterProtein	periplasmic solute binding protein [Desulfitobacterium hafniense DCB-2]	9	249	9	20.6969	21.9665	22.0582	20.3009	20.4789	20.2017	1.24674	0.000409377	0.000900565	22.3248	22.7927	22.9009	20.3009	20.4789	20.2017	2.34565	3.91612e-07	1.49993e-06	19.4959	19.5172	20.1889	20.3009	20.4789	20.2017	-0.593131	0.0486956	0.079575	19.6259	19.6095	19.7427	20.3009	20.4789	20.2017	-0.667772	0.0289187	0.0456817	20.0768	20.1908	20.0003	20.3009	20.4789	20.2017
ACL18112	2133	ACL18112.1	IsMasterProtein	ABC transporter related [Desulfitobacterium hafniense DCB-2]	7	41	7	16.023	16.6236	16.8584	16.012	16.543	16.1858	0.254737	0.256088	0.308897	17.0354	17.6043	17.5082	16.012	16.543	16.1858	1.1357	9.2881e-05	0.000204969	15.6435	16.0511	16.0528	16.012	16.543	16.1858	-0.331137	0.145586	0.201514	15.3076	15.4356	15.916	16.012	16.543	16.1858	-0.693856	0.00572846	0.0105028	16.0159	16.094	16.0155	16.012	16.543	16.1858
ACL18114	2913	ACL18114.1	IsMasterProtein	ferric uptake regulator, Fur family [Desulfitobacterium hafniense DCB-2]	4	32	4	16.2593	16.1583	16.2347	16.4033	16.5072	16.6686	-0.308936	0.00100361	0.002029	15.9866	15.9192	15.9532	16.4033	16.5072	16.6686	-0.573357	1.6759e-06	5.38601e-06	16.6287	16.5623	16.576	16.4033	16.5072	16.6686	0.0626158	0.423053	0.495749	16.668	16.4828	16.5619	16.4033	16.5072	16.6686	0.0445063	0.566988	0.63109	16.309	16.187	16.0421	16.4033	16.5072	16.6686
ACL18115	2597	ACL18115.1	IsMasterProtein	cobalamin synthesis protein P47K [Desulfitobacterium hafniense DCB-2]	10	114	10	19.1944	19.5565	19.6329	18.809	18.9467	18.7421	0.628685	3.24974e-05	9.11362e-05	19.7691	20.1463	20.1339	18.809	18.9467	18.7421	1.18382	1.34486e-08	7.18971e-08	18.7463	18.7791	18.9055	18.809	18.9467	18.7421	-0.022307	0.839122	0.873127	18.7097	18.7263	18.7813	18.809	18.9467	18.7421	-0.0934875	0.400223	0.47256	18.9028	19.0335	18.9662	18.809	18.9467	18.7421
ACL18116	2504	ACL18116.1	IsMasterProtein	permease [Desulfitobacterium hafniense DCB-2]	8	80	8	16.8775	17.2445	17.41	16.7681	16.802	16.7844	0.392492	0.00616765	0.0107915	17.2583	17.7654	17.6603	16.7681	16.802	16.7844	0.776502	1.39188e-05	3.66451e-05	16.699	16.645	16.5722	16.7681	16.802	16.7844	-0.146079	0.254989	0.3252	16.6027	16.6825	16.6986	16.7681	16.802	16.7844	-0.123563	0.332651	0.401594	16.9638	16.9419	16.8091	16.7681	16.802	16.7844
ACL18119	786	ACL18119.1	IsMasterProtein	DNA polymerase III, subunits gamma and tau [Desulfitobacterium hafniense DCB-2]	24	221	24	20.2816	20.163	20.2148	20.3286	20.1136	20.1505	0.0222252	0.689672	0.732646	20.1343	20.0759	20.0944	20.3286	20.1136	20.1505	-0.0960213	0.0988432	0.124714	20.3658	20.2431	20.2594	20.3286	20.1136	20.1505	0.0918698	0.11297	0.162565	20.3601	20.2629	20.3184	20.3286	20.1136	20.1505	0.11622	0.0501205	0.0747559	19.9701	19.9869	20.0604	20.3286	20.1136	20.1505
ACL18120	647	ACL18120.1	IsMasterProtein	conserved hypothetical protein [Desulfitobacterium hafniense DCB-2]	8	168	8	21.4447	21.4525	21.3784	21.3814	21.4806	21.2968	0.0389277	0.71602	0.757183	21.6294	21.5139	21.6091	21.3814	21.4806	21.2968	0.197838	0.0789478	0.102336	21.3579	21.346	21.4781	21.3814	21.4806	21.2968	0.00772378	0.942335	0.958365	21.5641	21.4061	21.5106	21.3814	21.4806	21.2968	0.107341	0.322791	0.390872	20.9935	20.8871	21.4598	21.3814	21.4806	21.2968
ACL18121	1492	ACL18121.1	IsMasterProtein	recombination protein RecR [Desulfitobacterium hafniense DCB-2]	4	27	4	18.823	18.8175	18.7344	18.5067	18.4138	18.3777	0.35887	1.14568e-05	3.53569e-05	18.9027	18.9762	18.8568	18.5067	18.4138	18.3777	0.47912	3.55051e-07	1.37306e-06	18.8027	18.7364	18.6047	18.5067	18.4138	18.3777	0.281853	0.000146591	0.000462605	18.7698	18.7225	18.6985	18.5067	18.4138	18.3777	0.297491	8.5621e-05	0.000234014	18.4892	18.3587	18.3746	18.5067	18.4138	18.3777
ACL18123	2916	ACL18123.1	IsMasterProtein	pyruvate flavodoxin/ferredoxin oxidoreductase domain protein [Desulfitobacterium hafniense DCB-2]	78	2691	74	26.2984	26.2914	26.2787	26.483	26.3603	26.441	-0.138611	0.00554181	0.0097698	26.4671	26.3812	26.3689	26.483	26.3603	26.441	-0.0223932	0.609228	0.652144	25.4381	25.3723	25.4418	26.483	26.3603	26.441	-1.01074	2.41285e-13	9.24156e-12	25.2179	25.1524	25.1557	26.483	26.3603	26.441	-1.25278	1.0004e-14	3.45322e-13	25.7626	25.7284	25.6858	26.483	26.3603	26.441
ACL18124	1799	ACL18124.1	IsMasterProtein	ATPase [Desulfitobacterium hafniense DCB-2]	14	166	14	18.2879	18.248	18.2609	18.2788	18.2781	18.3774	-0.0458465	0.301008	0.357527	18.2205	18.2818	18.1751	18.2788	18.2781	18.3774	-0.0856653	0.0636647	0.0839258	18.298	18.3048	18.3297	18.2788	18.2781	18.3774	-0.000597687	0.989044	0.992238	18.3591	18.4017	18.293	18.2788	18.2781	18.3774	0.0397957	0.367199	0.438007	18.1713	18.091	18.1405	18.2788	18.2781	18.3774
ACL18125	686	ACL18125.1	IsMasterProtein	conserved hypothetical protein [Desulfitobacterium hafniense DCB-2]	4	35	4	16.1755	16.2087	16.141	16.1014	16.1216	15.9465	0.118553	0.0998494	0.134869	16.3952	16.3211	16.3272	16.1014	16.1216	15.9465	0.29131	0.000610784	0.0011578	16.1108	16.1575	16.2122	16.1014	16.1216	15.9465	0.103668	0.145961	0.201634	16.5916	16.6369	16.7941	16.1014	16.1216	15.9465	0.617674	1.51071e-07	7.33325e-07	16.98	16.8061	16.9815	16.1014	16.1216	15.9465
ACL18129	2203	ACL18129.1	IsMasterProtein	Orn/Lys/Arg decarboxylase major region [Desulfitobacterium hafniense DCB-2]	3	31	3	16.1713	16.1308	16.2506	16.0067	16.1231	15.9948	0.142709	0.0186695	0.0295918	16.2475	16.1992	16.1964	16.0067	16.1231	15.9948	0.172808	0.00603333	0.00950913	15.9734	16.0986	16.091	16.0067	16.1231	15.9948	0.012774	0.816758	0.852428	16.0876	16.0635	16.0549	16.0067	16.1231	15.9948	0.0270908	0.624231	0.683111	16.0874	16.0262	16.0534	16.0067	16.1231	15.9948
ACL18130	763	ACL18130.1	IsMasterProtein	DNA-directed DNA polymerase [Desulfitobacterium hafniense DCB-2]	12	133	12	18.7121	18.7166	18.5162	18.5255	18.6431	18.5838	0.0641293	0.228289	0.279587	18.6645	18.5861	18.5839	18.5255	18.6431	18.5838	0.0273412	0.6002	0.643712	18.7285	18.8143	18.7685	18.5255	18.6431	18.5838	0.186282	0.00235176	0.00547094	18.6878	18.6981	18.6925	18.5255	18.6431	18.5838	0.108635	0.0502615	0.0749099	18.5717	18.5731	18.5369	18.5255	18.6431	18.5838
ACL18131	657	ACL18131.1	IsMasterProtein	PSP1 domain protein [Desulfitobacterium hafniense DCB-2]	15	306	15	21.9788	21.9664	21.9729	21.7201	21.7798	21.6685	0.249903	1.20664e-05	3.7156e-05	21.9077	21.9267	21.9439	21.7201	21.7798	21.6685	0.203323	0.000108236	0.00023496	21.7981	21.7939	21.7814	21.7201	21.7798	21.6685	0.0683541	0.101727	0.150016	22.1181	22.0519	22.1009	21.7201	21.7798	21.6685	0.367494	1.08652e-07	5.45408e-07	21.783	21.9365	21.8821	21.7201	21.7798	21.6685
ACL18132	2367	ACL18132.1	IsMasterProtein	protein of unknown function DUF972 [Desulfitobacterium hafniense DCB-2]	6	63	6	18.6497	18.6289	18.8558	18.758	18.8351	18.5212	0.00669819	0.946073	0.955988	18.6377	18.8723	18.6903	18.758	18.8351	18.5212	0.0286644	0.772529	0.804465	18.5749	18.7064	18.8326	18.758	18.8351	18.5212	-0.000120726	0.999027	0.999027	19.0069	18.7669	18.892	18.758	18.8351	18.5212	0.18387	0.0783783	0.111752	18.8872	18.6873	18.8282	18.758	18.8351	18.5212
ACL18133	2738	ACL18133.1	IsMasterProtein	Uroporphyrin-III C/tetrapyrrole (Corrin/Porphyrin) methyltransferase [Desulfitobacterium hafniense DCB-2]	8	81	7	18.7585	19.0706	19.0093	18.4158	18.4449	18.4612	0.50553	5.83519e-06	1.94692e-05	19.0465	19.0799	19.074	18.4158	18.4449	18.4612	0.626167	4.34878e-07	1.63211e-06	19.0388	19.1003	19.045	18.4158	18.4449	18.4612	0.620764	4.85064e-07	2.65409e-06	18.7699	18.8704	19.0264	18.4158	18.4449	18.4612	0.448298	2.26062e-05	6.90031e-05	18.4185	18.3171	18.5012	18.4158	18.4449	18.4612
ACL18134	1411	ACL18134.1	IsMasterProtein	transcriptional regulator, AbrB family [Desulfitobacterium hafniense DCB-2]	8	301	8	24.6558	24.7537	24.6334	24.7163	24.8717	24.559	-0.0347304	0.723577	0.763154	25.2285	24.9922	25.1824	24.7163	24.8717	24.559	0.418685	0.000567114	0.00108014	24.7665	24.8478	25.049	24.7163	24.8717	24.559	0.172093	0.0942298	0.140516	24.8075	24.5711	24.7866	24.7163	24.8717	24.559	0.00606152	0.950678	0.962137	24.7243	24.4937	24.673	24.7163	24.8717	24.559
ACL18136	1212	ACL18136.1	IsMasterProtein	methionyl-tRNA synthetase [Desulfitobacterium hafniense DCB-2]	37	739	37	22.9777	23.0941	23.1574	22.7222	22.5232	22.6533	0.443471	1.58188e-07	7.75952e-07	23.1889	23.241	23.1996	22.7222	22.5232	22.6533	0.576945	4.69837e-09	2.94543e-08	22.7165	22.7137	22.7259	22.7222	22.5232	22.6533	0.0858138	0.0984332	0.145773	22.8195	22.787	22.7917	22.7222	22.5232	22.6533	0.166494	0.00378328	0.00723821	22.6595	22.6942	22.6945	22.7222	22.5232	22.6533
ACL18137	540	ACL18137.1	IsMasterProtein	hydrolase, TatD family [Desulfitobacterium hafniense DCB-2]	8	143	8	19.1622	19.295	19.4126	18.7814	18.8391	18.7814	0.489335	1.98922e-07	9.45895e-07	19.5492	19.5215	19.465	18.7814	18.8391	18.7814	0.711246	1.29338e-09	9.93486e-09	18.8671	18.8509	18.8743	18.7814	18.8391	18.7814	0.063464	0.264231	0.334371	18.747	18.7841	18.6958	18.7814	18.8391	18.7814	-0.0583406	0.303193	0.370108	18.8092	18.8895	18.9519	18.7814	18.8391	18.7814
ACL18139	581	ACL18139.1	IsMasterProtein	3D domain protein [Desulfitobacterium hafniense DCB-2]	2	12	2	13.4107	12.971	13.4135	14.7423	14.6539	14.5888	-1.39665	0.000475898	0.00102829	14.1849	14.2815	14.0642	14.7423	14.6539	14.5888	-0.484815	0.144661	0.177167	15.3194	15.5954	16.9427	14.7423	14.6539	14.5888	1.29078	0.000939313	0.00241834	15.1782	15.1475	15.9556	14.7423	14.6539	14.5888	0.7654	0.0280906	0.0444803	15.2482	15.2822	15.6557	14.7423	14.6539	14.5888
ACL18141	1829	ACL18141.1	IsMasterProtein	glycoside hydrolase family 18 [Desulfitobacterium hafniense DCB-2]	2	7	2
ACL18142	465	ACL18142.1	IsMasterProtein	primase/topoisomerase like protein [Desulfitobacterium hafniense DCB-2]	5	29	5	15.7812	15.8651	15.8336	14.9508	15.2825	15.1967	0.683327	7.61852e-07	3.13196e-06	16.1146	16.0303	16.1722	14.9508	15.2825	15.1967	0.962384	8.64964e-09	4.91348e-08	15.642	15.7915	15.7317	14.9508	15.2825	15.1967	0.578408	5.66495e-06	2.4595e-05	15.6227	15.6664	15.6373	14.9508	15.2825	15.1967	0.498849	2.97404e-05	8.83678e-05	15.6829	15.631	15.8899	14.9508	15.2825	15.1967
ACL18143	741	ACL18143.1	IsMasterProtein	dimethyladenosine transferase [Desulfitobacterium hafniense DCB-2]	3	38	3	16.4478	16.4504	16.4482	16.1346	16.2622	15.9685	0.327	0.000179797	0.000424589	16.5373	16.4718	16.371	16.1346	16.2622	15.9685	0.338222	0.000129391	0.000276166	15.9542	15.8971	16.0151	16.1346	16.2622	15.9685	-0.166283	0.0242624	0.0432069	16.1783	16.2389	16.2394	16.1346	16.2622	15.9685	0.0971209	0.164281	0.215244	16.3268	16.3159	16.3142	16.1346	16.2622	15.9685
ACL18145	695	ACL18145.1	IsMasterProtein	conserved hypothetical protein [Desulfitobacterium hafniense DCB-2]	8	143	8	20.0223	19.9873	20.1366	20.5391	20.7273	20.6163	-0.578857	3.11418e-07	1.42043e-06	19.9854	20.1289	20.0296	20.5391	20.7273	20.6163	-0.579652	3.06022e-07	1.19837e-06	20.5676	20.5807	20.6622	20.5391	20.7273	20.6163	-0.0241002	0.724264	0.780062	20.8875	20.6688	20.7521	20.5391	20.7273	20.6163	0.14189	0.0513268	0.0763756	20.5278	20.3584	20.5138	20.5391	20.7273	20.6163
ACL18146	2811	ACL18146.1	IsMasterProtein	methylenetetrahydrofolate reductase [Desulfitobacterium hafniense DCB-2]	25	623	25	22.386	22.198	22.0913	21.9656	21.7881	21.8644	0.352395	0.000254411	0.000583059	21.1743	21.1826	21.177	21.9656	21.7881	21.8644	-0.694755	1.10556e-07	4.84504e-07	22.8367	22.8705	22.7181	21.9656	21.7881	21.8644	0.935728	1.98747e-09	1.9295e-08	23.2955	23.2316	23.0888	21.9656	21.7881	21.8644	1.33258	1.30031e-11	1.69101e-10	22.0539	21.9347	22.1107	21.9656	21.7881	21.8644
ACL18147	2881	ACL18147.1	IsMasterProtein	methyl-accepting chemotaxis sensory transducer with Cache sensor [Desulfitobacterium hafniense DCB-2]	15	212	13	19.6812	19.565	19.534	18.61	18.4708	18.5534	1.04868	6.39393e-12	1.20614e-10	17.8524	17.9263	17.934	18.61	18.4708	18.5534	-0.640459	6.93791e-09	4.09249e-08	20.4005	20.4761	20.3762	18.61	18.4708	18.5534	1.87286	1.20717e-15	1.60726e-13	20.5939	20.6185	20.6193	18.61	18.4708	18.5534	2.06584	2.78229e-16	2.28803e-14	18.8461	18.6849	18.888	18.61	18.4708	18.5534
ACL18148	749	ACL18148.1	IsMasterProtein	methyl-accepting chemotaxis sensory transducer with Cache sensor [Desulfitobacterium hafniense DCB-2]	20	356	18	20.993	21.116	21.1543	20.7327	20.6576	20.7218	0.383734	7.62827e-07	3.13196e-06	20.7693	20.7129	20.7125	20.7327	20.6576	20.7218	0.0275276	0.572637	0.618421	21.4721	21.4464	21.553	20.7327	20.6576	20.7218	0.786485	4.45671e-11	7.33863e-10	21.2962	21.2242	21.2247	20.7327	20.6576	20.7218	0.544325	7.85641e-09	5.14438e-08	21.0688	20.977	21.1074	20.7327	20.6576	20.7218
ACL18149	706	ACL18149.1	IsMasterProtein	protein of unknown function DUF1624 [Desulfitobacterium hafniense DCB-2]	2	17	2	15.7477	15.5321	15.5781	15.7551	15.6438	15.9076	-0.149554	0.115221	0.152754	15.6469	15.4685	15.7189	15.7551	15.6438	15.9076	-0.157431	0.098729	0.124626	15.4393	15.457	15.2365	15.7551	15.6438	15.9076	-0.391231	0.000536014	0.00146357	15.6554	15.6042	15.5161	15.7551	15.6438	15.9076	-0.176934	0.0665289	0.0961814	15.4571	15.3636	15.4074	15.7551	15.6438	15.9076
ACL18155	323	ACL18155.1	IsMasterProtein	filamentation induced by cAMP protein Fic [Desulfitobacterium hafniense DCB-2]	7	61	7	16.5424	16.5734	16.5831	16.3146	16.5539	16.446	0.128104	0.0508216	0.0730577	16.5148	16.5581	16.5394	16.3146	16.5539	16.446	0.0992512	0.120903	0.150175	16.5641	16.5662	16.6466	16.3146	16.5539	16.446	0.154126	0.0219934	0.0396222	16.577	16.6214	16.5841	16.3146	16.5539	16.446	0.155974	0.0206942	0.0337775	16.3636	16.4628	16.5448	16.3146	16.5539	16.446
ACL18156	2526	ACL18156.1	IsMasterProtein	4-diphosphocytidyl-2C-methyl-D-erythritol kinase [Desulfitobacterium hafniense DCB-2]	8	91	8	17.6705	18.0425	18.1097	17.7412	17.8023	17.6608	0.206152	0.0401752	0.0594338	18.0304	18.2086	18.0487	17.7412	17.8023	17.6608	0.361093	0.00131283	0.00234698	17.6499	17.6319	17.5733	17.7412	17.8023	17.6608	-0.116419	0.224146	0.291766	17.7228	17.6923	17.771	17.7412	17.8023	17.6608	-0.00610866	0.947846	0.960849	17.749	17.5341	17.652	17.7412	17.8023	17.6608
ACL18157	872	ACL18157.1	IsMasterProtein	transcriptional regulator, GntR family [Desulfitobacterium hafniense DCB-2]	12	201	12	21.5653	21.7168	21.5953	21.472	21.3176	21.3528	0.244981	0.000281533	0.000638473	21.7245	21.648	21.7457	21.472	21.3176	21.3528	0.325275	1.54098e-05	4.00799e-05	21.3196	21.1924	21.1822	21.472	21.3176	21.3528	-0.14945	0.0117559	0.0228896	21.5047	21.4244	21.4263	21.472	21.3176	21.3528	0.0709908	0.193687	0.248759	21.1257	21.0756	21.0924	21.472	21.3176	21.3528
ACL18158	2704	ACL18158.1	IsMasterProtein	purine operon repressor, PurR [Desulfitobacterium hafniense DCB-2]	9	135	9	19.6175	19.8007	19.7368	19.4322	19.4983	19.347	0.292506	2.15972e-05	6.30991e-05	19.9162	19.843	19.8266	19.4322	19.4983	19.347	0.43609	1.79448e-07	7.48862e-07	19.3865	19.3302	19.3599	19.4322	19.4983	19.347	-0.0669651	0.186479	0.248638	19.2945	19.3491	19.3368	19.4322	19.4983	19.347	-0.0990299	0.0584905	0.0857574	19.2008	19.1707	19.2225	19.4322	19.4983	19.347
ACL18159	508	ACL18159.1	IsMasterProtein	SpoVG family protein [Desulfitobacterium hafniense DCB-2]	11	414	11	23.5762	23.8037	23.7295	24.4755	24.6179	24.5004	-0.828076	1.27838e-08	8.53069e-08	23.7385	23.4866	23.5174	24.4755	24.6179	24.5004	-0.950431	1.92677e-09	1.38847e-08	24.5404	24.4469	24.5998	24.4755	24.6179	24.5004	-0.00220908	0.976969	0.984551	24.5249	24.4636	24.5038	24.4755	24.6179	24.5004	-0.0337994	0.659745	0.715257	24.3177	24.4832	24.519	24.4755	24.6179	24.5004
ACL18160	2267	ACL18160.1	IsMasterProtein	UDP-N-acetylglucosamine pyrophosphorylase [Desulfitobacterium hafniense DCB-2]	14	277	14	21.673	21.5399	21.6151	21.8649	21.8468	21.807	-0.230231	2.85905e-05	8.10742e-05	21.7475	21.7846	21.735	21.8649	21.8468	21.807	-0.0838539	0.0485337	0.0653033	21.6266	21.5945	21.6024	21.8649	21.8468	21.807	-0.231705	2.66838e-05	0.00010055	21.5617	21.5706	21.6007	21.8649	21.8468	21.807	-0.261864	6.78449e-06	2.34191e-05	21.5601	21.5345	21.6541	21.8649	21.8468	21.807
ACL18161	1925	ACL18161.1	IsMasterProtein	ribose-phosphate pyrophosphokinase [Desulfitobacterium hafniense DCB-2]	17	273	17	22.0426	22.0825	22.0198	21.8258	21.7659	21.7531	0.266737	0.000861911	0.00176034	22.2073	22.1843	22.2285	21.8258	21.7659	21.7531	0.425077	8.15901e-06	2.25421e-05	21.9754	21.9614	21.9309	21.8258	21.7659	21.7531	0.174286	0.01625	0.030432	21.7453	21.7561	21.771	21.8258	21.7659	21.7531	-0.0241599	0.71305	0.764744	21.3028	21.4124	21.6761	21.8258	21.7659	21.7531
ACL18162	555	ACL18162.1	IsMasterProtein	heavy metal translocating P-type ATPase [Desulfitobacterium hafniense DCB-2]	4	32	4	14.2269	14.387	14.254	16.4803	16.6127	16.6636	-2.29623	9.64122e-12	1.70613e-10	14.5332	14.3881	14.6344	16.4803	16.6127	16.6636	-2.06694	4.41062e-11	5.90053e-10	18.3679	18.5445	17.863	16.4803	16.6127	16.6636	1.67294	8.91013e-10	9.80815e-09	16.5822	16.5454	16.5291	16.4803	16.6127	16.6636	-0.0332823	0.794213	0.834192	18.3374	18.3754	18.4788	16.4803	16.6127	16.6636
ACL18164	2500	ACL18164.1	IsMasterProtein	conserved hypothetical protein [Desulfitobacterium hafniense DCB-2]	3	29	3	17.8166	17.7143	17.8444	17.7885	17.7125	17.6876	0.062205	0.299535	0.356093	17.7992	17.6636	17.7127	17.7885	17.7125	17.6876	-0.0044059	0.940345	0.948487	18.0085	17.937	18.0046	17.7885	17.7125	17.6876	0.253835	0.000523473	0.00143353	18.0626	17.8997	17.9673	17.7885	17.7125	17.6876	0.24696	0.000665311	0.00148342	17.9765	17.8317	17.9832	17.7885	17.7125	17.6876
ACL18165	1452	ACL18165.1	IsMasterProtein	protein of unknown function DUF1121 [Desulfitobacterium hafniense DCB-2]	2	12	2	14.3724	14.4588	14.1532	14.4233	14.4397	14.3567	-0.0784239	0.525658	0.581154	14.2949	14.5557	14.2285	14.4233	14.4397	14.3567	-0.0468956	0.703076	0.738745	14.446	14.4162	14.3771	14.4233	14.4397	14.3567	0.00656017	0.957373	0.969408	14.2421	14.2786	14.4907	14.4233	14.4397	14.3567	-0.0694541	0.573514	0.637086	14.021	14.3829	13.9598	14.4233	14.4397	14.3567
ACL18167	1378	ACL18167.1	IsMasterProtein	Geranylgeranyl pyrophosphate synthase-like protein [Desulfitobacterium hafniense DCB-2]	12	141	12	19.6045	19.5532	19.4338	19.847	19.948	19.905	-0.369533	4.72916e-07	2.05962e-06	19.2526	19.2612	19.2141	19.847	19.948	19.905	-0.657379	1.9555e-10	2.03256e-09	19.9705	20.0557	20.0095	19.847	19.948	19.905	0.111866	0.023054	0.0412669	19.885	19.8116	19.838	19.847	19.948	19.905	-0.0551709	0.231369	0.290683	19.7986	19.7815	19.8352	19.847	19.948	19.905
ACL18168	976	ACL18168.1	IsMasterProtein	histidine kinase [Desulfitobacterium hafniense DCB-2]	14	124	14	18.3838	18.2977	18.1682	18.6224	18.6213	18.6581	-0.350711	1.58295e-06	6.02988e-06	18.0663	18.0221	18.0775	18.6224	18.6213	18.6581	-0.578655	2.22145e-09	1.56059e-08	18.75	18.8145	18.8015	18.6224	18.6213	18.6581	0.154712	0.00441302	0.00963217	18.6146	18.6268	18.6646	18.6224	18.6213	18.6581	0.00136964	0.976785	0.982407	18.5999	18.6281	18.584	18.6224	18.6213	18.6581
ACL18169	37	ACL18169.1	IsMasterProtein	two component transcriptional regulator, LuxR family [Desulfitobacterium hafniense DCB-2]	7	63	7	18.1486	18.0696	17.9955	18.5086	18.5275	18.6315	-0.484628	3.23553e-08	1.91755e-07	18.0112	17.8851	17.937	18.5086	18.5275	18.6315	-0.611443	1.34915e-09	1.02786e-08	18.6371	18.5831	18.65	18.5086	18.5275	18.6315	0.0675567	0.172651	0.232195	18.8753	18.9126	18.931	18.5086	18.5275	18.6315	0.350487	2.01476e-06	7.75933e-06	18.8112	18.7997	18.8058	18.5086	18.5275	18.6315
ACL18170	498	ACL18170.1	IsMasterProtein	protein of unknown function DUF156 [Desulfitobacterium hafniense DCB-2]	5	73	5	18.5168	18.5139	18.7331	19.1129	19.2349	19.0006	-0.528244	1.09169e-06	4.33574e-06	18.7099	18.8607	18.6832	19.1129	19.2349	19.0006	-0.364891	7.2212e-05	0.000162695	19.0309	19.0542	18.9586	19.1129	19.2349	19.0006	-0.101619	0.153606	0.210531	18.762	18.8162	18.7264	19.1129	19.2349	19.0006	-0.347946	0.000116675	0.000309217	18.6914	18.7065	18.7272	19.1129	19.2349	19.0006
ACL18171	1874	ACL18171.1	IsMasterProtein	conserved hypothetical protein [Desulfitobacterium hafniense DCB-2]	9	72	9	18.7515	18.7172	18.5672	18.8584	18.6742	18.7744	-0.0903758	0.17888	0.224887	18.5235	18.4764	18.5738	18.8584	18.6742	18.7744	-0.244393	0.00167714	0.00292531	18.7057	18.722	18.6979	18.8584	18.6742	18.7744	-0.0604263	0.360758	0.434963	18.5956	18.5444	18.3777	18.8584	18.6742	18.7744	-0.263051	0.000924776	0.00199205	18.5356	18.473	18.6046	18.8584	18.6742	18.7744
ACL18172	67	ACL18172.1	IsMasterProtein	SMC domain protein [Desulfitobacterium hafniense DCB-2]	10	126	10	19.5049	19.4152	19.3469	19.5766	19.6768	19.7103	-0.232233	0.00168465	0.00327103	19.3483	19.2452	19.1857	19.5766	19.6768	19.7103	-0.394801	1.00058e-05	2.71613e-05	19.814	19.7266	19.705	19.5766	19.6768	19.7103	0.0939712	0.143836	0.199388	20.0136	19.9418	20.1627	19.5766	19.6768	19.7103	0.384795	1.33654e-05	4.32518e-05	19.4871	19.4319	19.4579	19.5766	19.6768	19.7103
ACL18173	2011	ACL18173.1	IsMasterProtein	conserved hypothetical protein [Desulfitobacterium hafniense DCB-2]	2	8	2	12.7797	12.6646	12.3605	13.2456	13.1801	13.1366	-0.585797	0.000214695	0.000499822	12.7529	12.4515	12.5058	13.2456	13.1801	13.1366	-0.617326	0.000129199	0.000275967	13.5747	13.5814	13.6395	13.2456	13.1801	13.1366	0.411145	0.00399032	0.00875054	13.3456	13.3744	13.2298	13.2456	13.1801	13.1366	0.129195	0.303372	0.370108	13.4702	13.5965	13.735	13.2456	13.1801	13.1366
ACL18174	1389	ACL18174.1	IsMasterProtein	transcriptional regulator domain protein [Desulfitobacterium hafniense DCB-2]	5	32	5	14.2732	14.4947	14.1323	14.6371	14.4235	14.6858	-0.282031	0.0131679	0.0214553	14.1632	14.127	14.2053	14.6371	14.4235	14.6858	-0.416935	0.000839222	0.0015514	14.5228	14.4733	14.6824	14.6371	14.4235	14.6858	-0.0226255	0.824813	0.859551	14.7655	14.7315	14.9329	14.6371	14.4235	14.6858	0.227835	0.0383844	0.0589685	14.5956	14.6472	14.6925	14.6371	14.4235	14.6858
ACL18177	1619	ACL18177.1	IsMasterProtein	protein of unknown function nitrogen fixation [Desulfitobacterium hafniense DCB-2]	2	10	2	17.2641	16.7395	16.3579	18.4657	19.554	18.6536	-2.10393	0.000189808	0.000446719	16.1237	16.066	15.9055	18.4657	19.554	18.6536	-2.85937	7.3855e-06	2.05418e-05	18.1689	18.4791	19.3552	18.4657	19.554	18.6536	-0.223321	0.610965	0.678419	17.368	15.9313	16.9624	18.4657	19.554	18.6536	-2.13717	0.000163158	0.000414341	17.6488	16.0982	16.8707	18.4657	19.554	18.6536
ACL18178	2914	ACL18178.1	IsMasterProtein	Radical SAM domain protein [Desulfitobacterium hafniense DCB-2]	3	15	3	15.9192	15.5428	15.2509	16.5543	16.4952	16.728	-1.02152	1.1098e-05	3.43252e-05	15.3445	15.2571	15.2945	16.5543	16.4952	16.728	-1.2938	6.65019e-07	2.36564e-06	16.1943	16.2415	16.528	16.5543	16.4952	16.728	-0.271235	0.108827	0.158232	15.0088	14.6675	15.246	16.5543	16.4952	16.728	-1.6184	3.69097e-08	2.06399e-07	15.1844	14.9903	14.9046	16.5543	16.4952	16.728
ACL18179	179	ACL18179.1	IsMasterProtein	Extracellular ligand-binding receptor [Desulfitobacterium hafniense DCB-2]	2	16	2	14.7738	14.4734	14.4392	15.424	15.6126	15.5804	-0.976899	7.96591e-08	4.22632e-07	14.4982	14.4098	14.4755	15.424	15.6126	15.5804	-1.07785	2.15736e-08	1.10274e-07	15.1202	14.9915	15.1888	15.424	15.6126	15.5804	-0.438854	0.00060835	0.00163396	14.2711	14.0615	14.1975	15.424	15.6126	15.5804	-1.36228	8.62062e-10	7.13114e-09	14.2632	14.1961	14.459	15.424	15.6126	15.5804
ACL18182	1145	ACL18182.1	IsMasterProtein	ABC transporter related [Desulfitobacterium hafniense DCB-2]	4	23	4	15.2089	14.4162	13.927	16.5034	16.5332	16.8479	-2.11079	1.108e-07	5.65325e-07	14.1737	13.9902	13.7718	16.5034	16.5332	16.8479	-2.6496	5.2686e-09	3.25826e-08	15.9745	15.9185	16.2581	16.5034	16.5332	16.8479	-0.577805	0.0216333	0.0390994	14.9731	14.8696	14.8547	16.5034	16.5332	16.8479	-1.729	1.37923e-06	5.46998e-06	15.2849	15.0652	15.0193	16.5034	16.5332	16.8479
ACL18183	364	ACL18183.1	IsMasterProtein	transcriptional regulator, MerR family [Desulfitobacterium hafniense DCB-2]	6	42	6	17.412	17.4583	17.2559	17.434	17.5779	17.5553	-0.147055	0.0214765	0.0335654	17.4708	17.3408	17.4418	17.434	17.5779	17.5553	-0.104598	0.087996	0.112603	17.4354	17.3732	17.4906	17.434	17.5779	17.5553	-0.0893425	0.139952	0.195262	17.631	17.5982	17.6435	17.434	17.5779	17.5553	0.101794	0.096031	0.13405	17.574	17.595	17.5682	17.434	17.5779	17.5553
ACL18184	1655	ACL18184.1	IsMasterProtein	nitroreductase [Desulfitobacterium hafniense DCB-2]	6	26	6	15.1263	15.1584	15.1903	15.1789	14.9535	15.0351	0.102521	0.179308	0.225279	15.0514	15.0154	14.919	15.1789	14.9535	15.0351	-0.060544	0.418581	0.466462	15.1995	15.177	15.1583	15.1789	14.9535	15.0351	0.122447	0.113121	0.162699	15.0288	15.2395	15.2367	15.1789	14.9535	15.0351	0.11252	0.142887	0.191154	15.4572	15.4769	15.4202	15.1789	14.9535	15.0351
ACL18187	2541	ACL18187.1	IsMasterProtein	PRC-barrel domain protein [Desulfitobacterium hafniense DCB-2]	4	20	4	14.8908	15.1661	14.2459	15.5878	15.9727	16.0887	-1.11548	5.9951e-05	0.000158434	15.1872	14.5433	15.114	15.5878	15.9727	16.0887	-0.934898	0.000337033	0.000665967	16.8866	16.6734	16.8803	15.5878	15.9727	16.0887	0.930387	0.000352297	0.00101653	15.352	15.4608	15.5678	15.5878	15.9727	16.0887	-0.422869	0.054701	0.0807518	15.6354	15.619	15.5165	15.5878	15.9727	16.0887
ACL18188	1891	ACL18188.1	IsMasterProtein	Aminoacyl-tRNA hydrolase [Desulfitobacterium hafniense DCB-2]	5	55	5	17.4663	17.6677	17.482	17.0877	17.3639	17.1181	0.348721	0.00572497	0.0100547	17.541	17.4753	17.3963	17.0877	17.3639	17.1181	0.280968	0.0203686	0.0289678	16.7792	16.6466	16.447	17.0877	17.3639	17.1181	-0.565666	0.000101595	0.000334976	16.6221	16.6221	16.3292	17.0877	17.3639	17.1181	-0.665425	1.83336e-05	5.70832e-05	16.1964	16.1929	16.4573	17.0877	17.3639	17.1181
ACL18189	1556	ACL18189.1	IsMasterProtein	protein of unknown function DUF820 [Desulfitobacterium hafniense DCB-2]	5	37	5	17.4208	17.3011	17.0006	17.6675	17.5849	17.5655	-0.365115	0.00078769	0.00162589	17.0231	16.994	16.9962	17.6675	17.5849	17.5655	-0.601527	4.91038e-06	1.4067e-05	17.3538	17.4136	17.3907	17.6675	17.5849	17.5655	-0.219931	0.0234919	0.041997	17.7558	17.7867	17.5827	17.6675	17.5849	17.5655	0.102446	0.258806	0.321324	17.5493	17.4298	17.6485	17.6675	17.5849	17.5655
ACL18190	1453	ACL18190.1	IsMasterProtein	ABC-type phosphate transport system periplasmic component-like protein [Desulfitobacterium hafniense DCB-2]	8	39	8	17.2034	17.289	17.2886	17.4898	17.76	17.4779	-0.315573	0.00026664	0.000608593	17.2263	17.0895	17.1492	17.4898	17.76	17.4779	-0.420861	1.37443e-05	3.6254e-05	17.6341	17.6464	17.717	17.4898	17.76	17.4779	0.0899709	0.198102	0.263007	17.8404	17.845	17.8791	17.4898	17.76	17.4779	0.278932	0.000801506	0.00175353	17.6797	17.7693	17.637	17.4898	17.76	17.4779
ACL18191	2451	ACL18191.1	IsMasterProtein	prevent-host-death family protein [Desulfitobacterium hafniense DCB-2]	2	12	2	14.9892	15.028	14.9874	15.1486	14.9536	14.7754	0.0423696	0.787226	0.818856	15.2134	15.1358	15.1546	15.1486	14.9536	14.7754	0.208763	0.195694	0.23403	14.6216	14.2871	14.6256	15.1486	14.9536	14.7754	-0.447743	0.0108395	0.0213327	14.9166	14.6436	15.3519	15.1486	14.9536	14.7754	0.0115125	0.941469	0.955907	14.6114	14.3037	14.667	15.1486	14.9536	14.7754
ACL18192	2606	ACL18192.1	IsMasterProtein	PilT protein domain protein [Desulfitobacterium hafniense DCB-2]	2	13	2	16.1045	15.9289	15.9167	16.5815	15.9182	16.1636	-0.237747	0.243825	0.296149	15.9481	15.9615	16.0188	16.5815	15.9182	16.1636	-0.244934	0.230501	0.272392	16.8458	15.9643	15.9652	16.5815	15.9182	16.1636	0.0373172	0.851563	0.882822	15.805	15.795	15.8286	16.5815	15.9182	16.1636	-0.411591	0.0529469	0.078619	16.1061	15.8205	15.7596	16.5815	15.9182	16.1636
ACL18193	2039	ACL18193.1	IsMasterProtein	putative GTP-binding protein [Desulfitobacterium hafniense DCB-2]	4	29	4	15.8286	15.7708	15.9566	15.6	15.6487	15.6196	0.229173	0.0136779	0.0222734	15.8527	15.9854	15.7661	15.6	15.6487	15.6196	0.245245	0.00919051	0.013958	15.6279	15.8849	15.5984	15.6	15.6487	15.6196	0.0809684	0.339972	0.413501	15.531	15.5445	15.5322	15.6	15.6487	15.6196	-0.0868967	0.306902	0.373736	15.2578	15.3894	15.4424	15.6	15.6487	15.6196
ACL18194	2724	ACL18194.1	IsMasterProtein	putative ATPase [Desulfitobacterium hafniense DCB-2]	7	41	7	15.9568	16.1079	15.9715	16.0764	16.0923	16.1728	-0.101789	0.176964	0.222778	16.0633	16.2632	16.1578	16.0764	16.0923	16.1728	0.0475725	0.517995	0.565747	16.0102	15.8792	15.9461	16.0764	16.0923	16.1728	-0.168684	0.0329382	0.0566391	15.874	16.0292	16.0878	16.0764	16.0923	16.1728	-0.116859	0.124611	0.169593	15.8522	15.8277	15.7287	16.0764	16.0923	16.1728
ACL18195	1037	ACL18195.1	IsMasterProtein	cytoplasmic chaperone TorD family protein [Desulfitobacterium hafniense DCB-2]	3	22	3	15.8039	15.7256	15.8269	17.2745	16.9079	17.1623	-1.32942	2.77026e-09	2.27145e-08	16.3652	16.8444	16.5625	17.2745	16.9079	17.1623	-0.524171	0.000206717	0.000426258	17	16.8544	16.9876	17.2745	16.9079	17.1623	-0.16755	0.141706	0.197022	16.4185	16.2514	16.3453	17.2745	16.9079	17.1623	-0.776484	2.99152e-06	1.11524e-05	16.7993	16.9339	16.7615	17.2745	16.9079	17.1623
ACL18196	1034	ACL18196.1	IsMasterProtein	anaerobic dimethyl sulfoxide reductase, A subunit, DmsA/YnfE family [Desulfitobacterium hafniense DCB-2]	2	13	2	14.1931	14.469	14.2154	15.6821	15.4808	15.4448	-1.2434	6.36736e-10	6.40401e-09	14.6948	14.6895	14.9143	15.6821	15.4808	15.4448	-0.769671	4.01774e-07	1.53046e-06	15.8004	15.8165	15.7871	15.6821	15.4808	15.4448	0.26542	0.0105298	0.0207919	16.0519	16.0136	16.0899	15.6821	15.4808	15.4448	0.515893	4.2909e-05	0.000123176	15.4757	15.2774	15.4547	15.6821	15.4808	15.4448
ACL18200	1113	ACL18200.1	IsMasterProtein	transcription-repair coupling factor [Desulfitobacterium hafniense DCB-2]	35	270	35	19.9258	19.8052	19.762	19.7469	19.8164	19.7084	0.0737728	0.109427	0.146306	20.0343	20.0581	19.9939	19.7469	19.8164	19.7084	0.27152	1.46711e-05	3.85167e-05	19.7729	19.8625	19.839	19.7469	19.8164	19.7084	0.0675539	0.140027	0.195269	19.4446	19.4767	19.4909	19.7469	19.8164	19.7084	-0.286498	7.99382e-06	2.71247e-05	19.723	19.7228	19.7311	19.7469	19.8164	19.7084
ACL18201	1454	ACL18201.1	IsMasterProtein	PpiC-type peptidyl-prolyl cis-trans isomerase [Desulfitobacterium hafniense DCB-2]	22	515	22	22.6807	22.7215	22.8659	22.6272	22.5293	22.7318	0.126626	0.0324278	0.0489568	22.9098	23.0242	22.9458	22.6272	22.5293	22.7318	0.330525	1.7953e-05	4.58533e-05	22.6365	22.6264	22.6363	22.6272	22.5293	22.7318	0.00367825	0.946357	0.960789	22.6679	22.6376	22.5863	22.6272	22.5293	22.7318	0.00121749	0.982231	0.985757	22.8456	22.9006	22.843	22.6272	22.5293	22.7318
ACL18202	424	ACL18202.1	IsMasterProtein	transcriptional regulator, AbrB family [Desulfitobacterium hafniense DCB-2]	7	58	7	15.7133	15.7132	15.8629	16.3536	16.7586	16.4075	-0.743431	0.00211628	0.00403074	15.6495	15.2567	15.7297	16.3536	16.7586	16.4075	-0.961274	0.000236292	0.000482594	18.6578	18.3117	18.6263	16.3536	16.7586	16.4075	2.02536	4.15898e-08	2.85331e-07	14.9985	14.814	15.4039	16.3536	16.7586	16.4075	-1.43443	3.24279e-06	1.19615e-05	15.2408	15.4848	16.0956	16.3536	16.7586	16.4075
ACL18203	2629	ACL18203.1	IsMasterProtein	MazG family protein [Desulfitobacterium hafniense DCB-2]	19	214	19	20.4153	20.4367	20.4981	20.0244	20.04	20.1409	0.381584	4.09875e-07	1.79908e-06	20.5626	20.6122	20.5452	20.0244	20.04	20.1409	0.504862	1.03284e-08	5.6959e-08	19.8396	19.879	19.8716	20.0244	20.04	20.1409	-0.205051	0.000383016	0.00109166	20.1611	20.178	20.113	20.0244	20.04	20.1409	0.0822543	0.0884486	0.124938	20.3665	20.415	20.2469	20.0244	20.04	20.1409
ACL18204	2713	ACL18204.1	IsMasterProtein	histone family protein DNA-binding protein [Desulfitobacterium hafniense DCB-2]	10	528	10	24.3117	24.2639	24.3123	24.2507	24.3488	24.2279	0.0201763	0.804148	0.833666	24.3961	24.1992	24.2015	24.2507	24.3488	24.2279	-0.0101875	0.900278	0.91434	24.2347	24.3167	24.3996	24.2507	24.3488	24.2279	0.0412454	0.613368	0.680817	24.4178	24.2482	24.2869	24.2507	24.3488	24.2279	0.0418667	0.60808	0.668052	24.1879	23.9594	24.3145	24.2507	24.3488	24.2279
ACL18205	1834	ACL18205.1	IsMasterProtein	RNA-binding S4 domain protein [Desulfitobacterium hafniense DCB-2]	6	42	6	18.9796	18.7451	18.8952	19.0531	18.9115	18.7802	-0.0415996	0.741848	0.778019	18.7635	18.9487	18.7645	19.0531	18.9115	18.7802	-0.0893398	0.482175	0.529089	18.4586	18.295	18.3122	19.0531	18.9115	18.7802	-0.559655	0.000403142	0.00113658	18.2997	18.2943	18.1794	19.0531	18.9115	18.7802	-0.65713	8.64395e-05	0.00023602	18.4016	18.0326	18.6913	19.0531	18.9115	18.7802
ACL18210	949	ACL18210.1	IsMasterProtein	RNA binding S1 domain protein [Desulfitobacterium hafniense DCB-2]	7	102	7	21.8914	21.8223	21.9553	21.4993	21.3074	21.1662	0.565413	1.25502e-06	4.88723e-06	22.1568	22.1734	22.1935	21.4993	21.3074	21.1662	0.850314	6.13429e-09	3.69933e-08	21.6651	21.546	21.6379	21.4993	21.3074	21.1662	0.292073	0.00116799	0.00293679	21.254	21.2224	21.1429	21.4993	21.3074	21.1662	-0.117847	0.128218	0.17386	21.2395	21.0879	21.324	21.4993	21.3074	21.1662
ACL18212	2874	ACL18212.1	IsMasterProtein	tRNA(Ile)-lysidine synthetase [Desulfitobacterium hafniense DCB-2]	5	43	5	15.6072	15.7069	15.4904	15.2798	15.792	15.3455	0.129083	0.307239	0.364309	15.5978	15.4234	15.5749	15.2798	15.792	15.3455	0.0596106	0.632565	0.674029	15.5817	15.716	15.6793	15.2798	15.792	15.3455	0.186585	0.147293	0.203264	15.6484	15.7891	15.6369	15.2798	15.792	15.3455	0.219032	0.0929793	0.130376	15.7302	15.8599	15.4782	15.2798	15.792	15.3455
ACL18213	2002	ACL18213.1	IsMasterProtein	ATP-dependent metalloprotease FtsH [Desulfitobacterium hafniense DCB-2]	31	651	31	23.281	23.3547	23.3693	23.2131	23.0552	23.1915	0.18174	0.00104578	0.00210511	23.5031	23.4607	23.5561	23.2131	23.0552	23.1915	0.35341	1.00631e-06	3.43125e-06	23.3747	23.3778	23.3238	23.2131	23.0552	23.1915	0.205502	0.000359499	0.00103625	23.3934	23.3745	23.3639	23.2131	23.0552	23.1915	0.224004	0.000159539	0.000406628	23.3442	23.3922	23.2866	23.2131	23.0552	23.1915
ACL18214	1654	ACL18214.1	IsMasterProtein	Nucleoside-diphosphate kinase [Desulfitobacterium hafniense DCB-2]	8	361	8	22.0199	22.1272	22.226	21.8632	21.8026	21.7196	0.329241	3.65202e-05	0.000101401	22.1389	22.1348	22.0894	21.8632	21.8026	21.7196	0.325893	4.07097e-05	9.6625e-05	21.8633	21.782	21.6971	21.8632	21.8026	21.7196	-0.0143047	0.805826	0.84417	21.9018	21.8253	21.7558	21.8632	21.8026	21.7196	0.0325247	0.57784	0.640484	21.6138	21.628	21.6894	21.8632	21.8026	21.7196
ACL18215	120	ACL18215.1	IsMasterProtein	protein of unknown function DUF881 [Desulfitobacterium hafniense DCB-2]	10	120	10	20.0939	20.2368	20.27	19.9929	19.9378	19.8839	0.262069	9.31759e-05	0.000235765	20.365	20.3392	20.3683	19.9929	19.9378	19.8839	0.419326	4.28671e-07	1.61531e-06	20.1186	20.2211	20.1517	19.9929	19.9378	19.8839	0.225617	0.000391041	0.00110775	19.8872	19.8414	19.8374	19.9929	19.9378	19.8839	-0.0828132	0.117007	0.160369	20.0564	19.9089	19.9642	19.9929	19.9378	19.8839
ACL18216	740	ACL18216.1	IsMasterProtein	protein of unknown function DUF881 [Desulfitobacterium hafniense DCB-2]	7	143	7	19.5376	19.626	19.7724	19.5203	19.5136	19.5126	0.129849	0.0319049	0.0482483	19.8421	19.8604	19.7768	19.5203	19.5136	19.5126	0.310907	4.39087e-05	0.00010369	19.5459	19.6026	19.4521	19.5203	19.5136	19.5126	0.0180174	0.747463	0.7992	19.2651	19.3117	19.1902	19.5203	19.5136	19.5126	-0.259816	0.000262729	0.00063822	19.431	19.3781	19.3679	19.5203	19.5136	19.5126
ACL18217	2428	ACL18217.1	IsMasterProtein	Formate--tetrahydrofolate ligase [Desulfitobacterium hafniense DCB-2]	31	1105	30	23.8965	23.6557	23.7177	23.3238	23.1328	23.2448	0.522826	1.45128e-06	5.57386e-06	23.1316	23.101	23.0496	23.3238	23.1328	23.2448	-0.139725	0.0593101	0.0786675	24.9778	25.0821	24.883	23.3238	23.1328	23.2448	1.74718	7.50867e-14	3.48223e-12	25.5153	25.3717	25.4291	23.3238	23.1328	23.2448	2.20491	2.35705e-15	1.15619e-13	23.6244	23.6043	23.7226	23.3238	23.1328	23.2448
ACL18218	2879	ACL18218.1	IsMasterProtein	metal dependent phosphohydrolase [Desulfitobacterium hafniense DCB-2]	5	42	5	16.6674	16.5163	16.2955	16.1075	15.9512	16.181	0.413181	0.00035976	0.000799593	16.1778	16.168	16.1466	16.1075	15.9512	16.181	0.0842592	0.365924	0.412384	17.1867	17.0317	17.0346	16.1075	15.9512	16.181	1.00444	1.11809e-08	8.98326e-08	17.1758	17.2077	16.9765	16.1075	15.9512	16.181	1.04008	6.95305e-09	4.61775e-08	16.1242	15.9893	16.0237	16.1075	15.9512	16.181
ACL18219	2063	ACL18219.1	IsMasterProtein	dihydropteroate synthase [Desulfitobacterium hafniense DCB-2]	23	380	23	20.7793	20.7694	20.6628	20.1865	20.2494	20.1841	0.530523	1.106e-08	7.59801e-08	20.5078	20.4484	20.4774	20.1865	20.2494	20.1841	0.271175	4.18771e-05	9.90595e-05	21.1138	21.1319	20.9529	20.1865	20.2494	20.1841	0.85954	1.22554e-11	2.59591e-10	21.4836	21.5054	21.4437	20.1865	20.2494	20.1841	1.27085	3.92295e-14	1.06491e-12	20.4069	20.4848	20.4796	20.1865	20.2494	20.1841
ACL18221	446	ACL18221.1	IsMasterProtein	2-amino-4-hydroxy-6-hydroxymethyldihydropteridine pyrophosphokinase [Desulfitobacterium hafniense DCB-2]	4	38	4	17.9364	17.962	17.9031	17.3281	17.1723	17.275	0.675372	2.68475e-09	2.22087e-08	17.7004	17.8634	17.8821	17.3281	17.1723	17.275	0.556786	3.70387e-08	1.81366e-07	18.3659	18.3052	18.2641	17.3281	17.1723	17.275	1.05323	4.76065e-12	1.14748e-10	18.6761	18.6958	18.7245	17.3281	17.1723	17.275	1.44029	4.75883e-14	1.23201e-12	17.6872	17.7472	17.6256	17.3281	17.1723	17.275
ACL18222	2847	ACL18222.1	IsMasterProtein	NAD-dependent glycerol-3-phosphate dehydrogenase domain protein [Desulfitobacterium hafniense DCB-2]	10	103	10	19.3944	19.1068	19.049	18.915	18.8531	18.8352	0.31564	0.000273038	0.00062218	19.0951	19.0177	19.075	18.915	18.8531	18.8352	0.194844	0.0107593	0.0161998	18.8294	18.9021	18.848	18.915	18.8531	18.8352	-0.0079396	0.907263	0.929197	19.01	19.1003	19.0574	18.915	18.8531	18.8352	0.188104	0.0131959	0.0223611	19.0544	19.1397	19.0931	18.915	18.8531	18.8352
ACL18223	2650	ACL18223.1	IsMasterProtein	pantoate/beta-alanine ligase [Desulfitobacterium hafniense DCB-2]	14	138	14	20.8361	20.6035	20.6053	20.4059	20.3264	20.2517	0.353623	2.39815e-05	6.95563e-05	20.6424	20.6762	20.6519	20.4059	20.3264	20.2517	0.328838	5.2082e-05	0.000121149	20.3062	20.2975	20.2813	20.4059	20.3264	20.2517	-0.0330279	0.584224	0.653658	20.6392	20.694	20.741	20.4059	20.3264	20.2517	0.363375	1.77918e-05	5.5582e-05	20.4749	20.6253	20.5713	20.4059	20.3264	20.2517
ACL18224	2247	ACL18224.1	IsMasterProtein	aspartate 1-decarboxylase [Desulfitobacterium hafniense DCB-2]	4	47	4	17.1062	16.759	17.1159	16.9338	16.556	16.5872	0.3014	0.00966641	0.0161357	17.1511	17.0065	16.98	16.9338	16.556	16.5872	0.353532	0.00337801	0.00555584	16.6675	16.5289	16.6007	16.9338	16.556	16.5872	-0.0932723	0.374086	0.448904	17.2246	17.1133	17.0835	16.9338	16.556	16.5872	0.448132	0.00050605	0.00115692	17.1268	17.0898	17.113	16.9338	16.556	16.5872
ACL18225	2854	ACL18225.1	IsMasterProtein	L-aspartate oxidase [Desulfitobacterium hafniense DCB-2]	23	293	23	20.4499	20.2984	20.2172	20.0333	20.0655	20.0585	0.269383	0.000108059	0.000269281	20.2488	20.2089	20.2223	20.0333	20.0655	20.0585	0.174234	0.00431544	0.00696649	19.8603	19.8661	19.9156	20.0333	20.0655	20.0585	-0.171792	0.0047538	0.0102785	19.9571	20.0802	20.1109	20.0333	20.0655	20.0585	-0.00304973	0.953972	0.964668	19.9241	19.9661	19.9961	20.0333	20.0655	20.0585
ACL18226	2047	ACL18226.1	IsMasterProtein	nicotinate-nucleotide pyrophosphorylase [Desulfitobacterium hafniense DCB-2]	7	152	7	20.4425	20.2264	20.2389	20.0938	19.9635	19.891	0.3198	0.000105384	0.00026332	20.3798	20.3823	20.3704	20.0938	19.9635	19.891	0.394751	1.11558e-05	2.99902e-05	19.8824	19.832	19.8526	20.0938	19.9635	19.891	-0.127116	0.056436	0.0905307	20.0369	20.1114	20.1643	20.0938	19.9635	19.891	0.12141	0.067067	0.0968592	19.9531	19.9945	20.101	20.0938	19.9635	19.891
ACL18227	1438	ACL18227.1	IsMasterProtein	biotin/acetyl-CoA-carboxylase ligase [Desulfitobacterium hafniense DCB-2]	6	66	6	18.8062	18.5228	18.4544	18.4322	18.4366	18.4077	0.168941	0.0205167	0.032155	18.6226	18.5571	18.6103	18.4322	18.4366	18.4077	0.171194	0.0191505	0.0273467	18.2232	18.2818	18.2201	18.4322	18.4366	18.4077	-0.183804	0.0129821	0.0249641	18.2342	18.2481	18.2769	18.4322	18.4366	18.4077	-0.172435	0.0184362	0.0303221	18.1718	18.1329	18.2064	18.4322	18.4366	18.4077
ACL18228	1265	ACL18228.1	IsMasterProtein	putative transcriptional acitvator, Baf family [Desulfitobacterium hafniense DCB-2]	11	242	11	20.589	20.42	20.5145	20.0991	20.0526	20.0004	0.457099	2.16611e-07	1.02305e-06	20.68	20.5983	20.6148	20.0991	20.0526	20.0004	0.580312	9.16612e-09	5.13597e-08	20.2082	20.2411	20.1009	20.0991	20.0526	20.0004	0.13265	0.0209184	0.0379545	20.8094	20.8595	20.7616	20.0991	20.0526	20.0004	0.759438	2.15823e-10	2.07368e-09	19.85	19.9734	19.9039	20.0991	20.0526	20.0004
ACL18229	2806	ACL18229.1	IsMasterProtein	TIM-barrel protein, nifR3 family [Desulfitobacterium hafniense DCB-2]	9	88	9	17.648	17.5466	17.4561	17.3287	17.4665	17.3974	0.152703	0.0227088	0.0354318	17.5423	17.4772	17.4548	17.3287	17.4665	17.3974	0.0938803	0.139641	0.17162	17.5924	17.5985	17.6905	17.3287	17.4665	17.3974	0.229606	0.00167261	0.00405605	18.0061	18.1588	18.0606	17.3287	17.4665	17.3974	0.677597	9.41252e-09	6.02229e-08	17.7317	17.8285	17.875	17.3287	17.4665	17.3974
ACL18230	867	ACL18230.1	IsMasterProtein	transcription elongation factor GreA [Desulfitobacterium hafniense DCB-2]	5	140	5	22.0131	21.9751	22.1536	21.5265	21.697	21.4949	0.474478	3.76751e-06	1.29888e-05	22.2857	22.205	22.2359	21.5265	21.697	21.4949	0.669418	4.97194e-08	2.36824e-07	21.4593	21.5698	21.6298	21.5265	21.697	21.4949	-0.0198212	0.772478	0.817505	21.5611	21.3527	21.5002	21.5265	21.697	21.4949	-0.101466	0.15243	0.202563	21.815	21.6987	21.7372	21.5265	21.697	21.4949
ACL18231	1953	ACL18231.1	IsMasterProtein	lysyl-tRNA synthetase [Desulfitobacterium hafniense DCB-2]	27	565	27	22.7783	22.6751	22.7229	22.4795	22.4266	22.4709	0.266461	4.81406e-06	1.62955e-05	22.8543	22.7748	22.8196	22.4795	22.4266	22.4709	0.357243	1.27653e-07	5.55947e-07	22.3834	22.2824	22.3514	22.4795	22.4266	22.4709	-0.119917	0.00717005	0.0147516	22.2374	22.2295	22.2813	22.4795	22.4266	22.4709	-0.209556	6.78357e-05	0.000188913	22.3044	22.3832	22.3288	22.4795	22.4266	22.4709
ACL18232	858	ACL18232.1	IsMasterProtein	methyl-accepting chemotaxis sensory transducer [Desulfitobacterium hafniense DCB-2]	3	15	1	10.9492	9.94132	11.3035	11.8025	11.1229	10.8424	-0.524601	0.181892	0.227956	9.5672	10.3031	10.6467	11.8025	11.1229	10.8424	-1.08364	0.01113	0.016686	10.6338	10.3004	10.2899	11.8025	11.1229	10.8424	-0.84793	0.0388577	0.0654494	12.0325	11.3507	11.0863	11.8025	11.1229	10.8424	0.233858	0.542067	0.610398	11.2466	11.5722	11.7073	11.8025	11.1229	10.8424
ACL18233	1709	ACL18233.1	IsMasterProtein	D-alanine-activating enzyme [Desulfitobacterium hafniense DCB-2]	19	144	19	18.9899	18.994	19.0242	18.5515	18.4682	18.5139	0.491502	2.70072e-09	2.2275e-08	19.1204	19.0152	19.0942	18.5515	18.4682	18.5139	0.565404	3.80237e-10	3.53204e-09	18.791	18.8668	18.8127	18.5515	18.4682	18.5139	0.312289	1.05572e-06	5.45617e-06	18.6919	18.726	18.7536	18.5515	18.4682	18.5139	0.212643	8.13139e-05	0.000223773	18.627	18.7178	18.6706	18.5515	18.4682	18.5139
ACL18234	2287	ACL18234.1	IsMasterProtein	membrane bound O-acyl transferase MBOAT family protein [Desulfitobacterium hafniense DCB-2]	4	27	4	15.1169	14.8249	15.2891	14.673	14.56	14.5462	0.483847	0.000155374	0.000371941	15.2538	15.2413	15.2178	14.673	14.56	14.5462	0.644512	7.33169e-06	2.04177e-05	14.444	14.6083	14.384	14.673	14.56	14.5462	-0.114311	0.256079	0.326194	14.9373	14.9659	14.906	14.673	14.56	14.5462	0.343271	0.0029062	0.00570227	14.4978	14.5819	14.5642	14.673	14.56	14.5462
ACL18235	898	ACL18235.1	IsMasterProtein	D-alanyl carrier protein [Desulfitobacterium hafniense DCB-2]	5	52	5	18.9392	18.8598	18.9711	19.0011	18.9947	18.7016	0.024243	0.870728	0.892433	18.9844	18.8889	19.0087	19.0011	18.9947	18.7016	0.0615366	0.680291	0.7175	18.8512	18.884	19.0884	19.0011	18.9947	18.7016	0.0421251	0.77755	0.821629	19.3102	18.7562	19.3409	19.0011	18.9947	18.7016	0.23664	0.126823	0.172301	19.5169	19.0052	19.1011	19.0011	18.9947	18.7016
ACL18236	2415	ACL18236.1	IsMasterProtein	DltD domain protein [Desulfitobacterium hafniense DCB-2]	7	54	7	17.7339	17.8231	17.5624	17.2959	17.3504	17.3846	0.362844	0.000110104	0.000273645	18.071	17.8212	17.9914	17.2959	17.3504	17.3846	0.61755	2.41601e-07	9.69179e-07	17.5674	17.5506	17.6574	17.2959	17.3504	17.3846	0.24819	0.00294003	0.00666692	17.2983	17.3936	17.3203	17.2959	17.3504	17.3846	-0.0062447	0.930215	0.947945	17.5815	17.4992	17.6084	17.2959	17.3504	17.3846
ACL18239	1954	ACL18239.1	IsMasterProtein	Arylsulfotransferase [Desulfitobacterium hafniense DCB-2]	22	185	22	18.5323	18.3279	18.4753	20.8952	20.9676	21.0953	-2.54084	6.64336e-17	1.2729e-14	19.0885	19.0401	19.1039	20.8952	20.9676	21.0953	-1.90851	4.80922e-15	9.60469e-13	19.3235	19.3998	19.4909	20.8952	20.9676	21.0953	-1.58128	7.87276e-14	3.48223e-12	19.1607	19.1503	19.2513	20.8952	20.9676	21.0953	-1.79861	1.16348e-14	3.96719e-13	20.2635	20.1539	20.2574	20.8952	20.9676	21.0953
ACL18241	1519	ACL18241.1	IsMasterProtein	Na/Pi-cotransporter II-related protein [Desulfitobacterium hafniense DCB-2]	10	84	10	18.3961	18.5236	18.6955	18.4959	18.9375	19.2648	-0.361022	0.222516	0.273115	18.5292	18.6665	19.9641	18.4959	18.9375	19.2648	0.153858	0.595601	0.640254	19.0749	19.135	19.2543	18.4959	18.9375	19.2648	0.255307	0.382402	0.456834	19.0681	19.0279	19.5172	18.4959	18.9375	19.2648	0.304984	0.299347	0.365651	18.8487	18.9108	19.151	18.4959	18.9375	19.2648
ACL18243	1812	ACL18243.1	IsMasterProtein	metal dependent phosphohydrolase [Desulfitobacterium hafniense DCB-2]	2	8	2
ACL18245	825	ACL18245.1	IsMasterProtein	glycosyl transferase family 2 [Desulfitobacterium hafniense DCB-2]	4	27	4	17.3146	17.3726	17.2403	18.3058	18.613	18.5981	-1.1965	3.33424e-09	2.65599e-08	17.804	17.6424	17.5708	18.3058	18.613	18.5981	-0.833251	4.06542e-07	1.54442e-06	17.8394	17.8498	17.7632	18.3058	18.613	18.5981	-0.688187	4.20414e-06	1.88983e-05	17.7963	17.9972	18.0741	18.3058	18.613	18.5981	-0.549783	5.11311e-05	0.000144553	18.136	18.3049	17.9662	18.3058	18.613	18.5981
ACL18246	2199	ACL18246.1	IsMasterProtein	agmatinase [Desulfitobacterium hafniense DCB-2]	10	143	10	20.1936	20.1559	20.0737	19.6832	19.8179	19.9538	0.322728	5.22804e-05	0.000140554	20.3772	20.2354	20.2571	19.6832	19.8179	19.9538	0.471577	6.60718e-07	2.35334e-06	19.776	19.7387	19.7803	19.6832	19.8179	19.9538	-0.053322	0.372249	0.446891	19.819	19.7975	19.848	19.6832	19.8179	19.9538	0.00317876	0.957002	0.966556	19.8046	19.8624	19.7775	19.6832	19.8179	19.9538
ACL18247	2796	ACL18247.1	IsMasterProtein	DNA adenine methylase [Desulfitobacterium hafniense DCB-2]	11	107	11	18.5782	18.5032	18.5789	18.3817	18.4698	18.3031	0.168551	0.0201963	0.031742	18.7325	18.5628	18.6255	18.3817	18.4698	18.3031	0.25537	0.00131223	0.00234698	18.1909	18.0812	18.0659	18.3817	18.4698	18.3031	-0.272203	0.000773556	0.00203277	17.9693	18.0974	18.1721	18.3817	18.4698	18.3031	-0.305266	0.000278354	0.000672089	17.9126	17.9042	18.0555	18.3817	18.4698	18.3031
ACL18249	2416	ACL18249.1	IsMasterProtein	Orn/Lys/Arg decarboxylase major region [Desulfitobacterium hafniense DCB-2]	12	114	12	19.4829	19.4009	19.4622	18.8664	18.9453	18.8658	0.556119	1.71837e-09	1.50142e-08	19.4835	19.6437	19.5369	18.8664	18.9453	18.8658	0.662179	1.46766e-10	1.60084e-09	18.9027	18.9485	18.9153	18.8664	18.9453	18.8658	0.0296568	0.507403	0.578117	18.9647	18.9403	18.91	18.8664	18.9453	18.8658	0.0458077	0.310754	0.378097	18.9537	19.0356	18.9774	18.8664	18.9453	18.8658
ACL18250	2873	ACL18250.1	IsMasterProtein	spermidine synthase [Desulfitobacterium hafniense DCB-2]	15	204	15	20.8056	20.7161	20.9595	20.5475	20.3192	20.3653	0.416405	5.10871e-05	0.00013761	20.7561	21.0186	20.7578	20.5475	20.3192	20.3653	0.4335	3.33713e-05	8.07845e-05	20.3204	20.3385	20.3195	20.5475	20.3192	20.3653	-0.0845284	0.275157	0.34614	20.3971	20.4903	20.3866	20.5475	20.3192	20.3653	0.0140678	0.85304	0.886325	20.3621	20.3974	20.3997	20.5475	20.3192	20.3653
ACL18251	1596	ACL18251.1	IsMasterProtein	hemerythrin-like metal-binding protein [Desulfitobacterium hafniense DCB-2]	6	97	6	21.0417	21.0303	21.0486	20.5665	20.4429	20.6498	0.487193	8.69384e-07	3.53314e-06	21.0558	21.1411	21.2027	20.5665	20.4429	20.6498	0.580169	9.3904e-08	4.17418e-07	20.5764	20.5192	20.5098	20.5665	20.4429	20.6498	-0.0178913	0.774163	0.818669	20.8792	20.8188	20.8	20.5665	20.4429	20.6498	0.279639	0.000363297	0.000859372	20.6816	20.8363	20.5822	20.5665	20.4429	20.6498
ACL18253	1176	ACL18253.1	IsMasterProtein	threonyl-tRNA synthetase [Desulfitobacterium hafniense DCB-2]	29	578	29	22.598	22.4912	22.4657	22.3149	22.2972	22.3305	0.204136	4.69552e-05	0.000127463	22.5234	22.544	22.4949	22.3149	22.2972	22.3305	0.206618	4.13344e-05	9.79416e-05	22.2699	22.2643	22.2988	22.3149	22.2972	22.3305	-0.0365169	0.330316	0.404894	22.3603	22.3368	22.29	22.3149	22.2972	22.3305	0.0148618	0.688017	0.741023	22.2959	22.3459	22.3011	22.3149	22.2972	22.3305
ACL18255	1955	ACL18255.1	IsMasterProtein	diaminopimelate dehydrogenase [Desulfitobacterium hafniense DCB-2]	18	409	18	21.9924	22.1675	22.122	21.8203	21.7298	21.7868	0.315015	9.89006e-06	3.10355e-05	22.0621	22.0906	22.1358	21.8203	21.7298	21.7868	0.31721	9.13924e-06	2.49788e-05	21.7643	21.7068	21.6623	21.8203	21.7298	21.7868	-0.0678133	0.182974	0.244782	21.7099	21.7333	21.6931	21.8203	21.7298	21.7868	-0.0668453	0.188939	0.243332	21.7903	21.7713	21.655	21.8203	21.7298	21.7868
ACL18262	290	ACL18262.1	IsMasterProtein	transcriptional regulator, GntR family [Desulfitobacterium hafniense DCB-2]	10	107	9	19.768	19.8824	19.7096	19.8373	20.0307	20.0018	-0.169919	0.00698144	0.0120494	19.7553	19.6844	19.6737	19.8373	20.0307	20.0018	-0.25217	0.000320711	0.00063732	20.2664	20.1703	20.3136	19.8373	20.0307	20.0018	0.293505	7.32205e-05	0.000249969	20.3905	20.3612	20.39	19.8373	20.0307	20.0018	0.42394	1.1413e-06	4.6114e-06	20.0122	20.0483	20.0291	19.8373	20.0307	20.0018
ACL18263	1982	ACL18263.1	IsMasterProtein	cobalamin B12-binding domain protein [Desulfitobacterium hafniense DCB-2]	8	94	7	18.6368	18.5352	18.5902	19.038	18.886	18.9734	-0.378354	7.4077e-07	3.05937e-06	18.6224	18.7186	18.6877	19.038	18.886	18.9734	-0.289537	1.73423e-05	4.4666e-05	18.9674	18.9265	18.9085	19.038	18.886	18.9734	-0.0316626	0.510276	0.58061	18.9439	19.0805	19.0376	19.038	18.886	18.9734	0.0548921	0.26047	0.323102	18.9141	18.91	18.9257	19.038	18.886	18.9734
ACL18264	1973	ACL18264.1	IsMasterProtein	Uroporphyrinogen decarboxylase (URO-D) [Desulfitobacterium hafniense DCB-2]	4	40	4	16.2838	16.162	16.2244	17.3659	17.1343	17.3305	-1.0535	2.66972e-10	3.00989e-09	16.5307	16.691	16.6175	17.3659	17.1343	17.3305	-0.663853	1.45442e-07	6.22751e-07	17.2866	17.1523	17.235	17.3659	17.1343	17.3305	-0.0522833	0.481673	0.553994	16.4733	16.6221	16.6832	17.3659	17.1343	17.3305	-0.684036	9.85091e-08	4.99875e-07	16.8343	16.7626	16.7118	17.3659	17.1343	17.3305
ACL18265	119	ACL18265.1	IsMasterProtein	histidine kinase [Desulfitobacterium hafniense DCB-2]	11	60	11	17.0307	16.9734	16.9077	18.2564	18.1755	18.2666	-1.26227	2.2141e-13	7.45858e-12	17.3526	17.2367	17.3153	18.2564	18.1755	18.2666	-0.93133	1.89059e-11	3.10946e-10	17.5068	17.5431	17.5169	18.2564	18.1755	18.2666	-0.710586	8.94828e-10	9.81153e-09	17.9749	18.0337	17.884	18.2564	18.1755	18.2666	-0.268646	0.000141626	0.000367084	18.0061	17.9812	17.8656	18.2564	18.1755	18.2666
ACL18266	2793	ACL18266.1	IsMasterProtein	two component, sigma54 specific, transcriptional regulator, Fis family [Desulfitobacterium hafniense DCB-2]	18	149	17	18.6056	18.5694	18.5923	19.6703	19.5721	19.5912	-1.02209	7.89649e-13	2.14355e-11	19.0343	18.9838	18.9395	19.6703	19.5721	19.5912	-0.625327	9.34437e-10	7.573e-09	19.0727	18.9952	18.926	19.6703	19.5721	19.5912	-0.613226	1.22825e-09	1.28904e-08	18.8275	18.829	18.7128	19.6703	19.5721	19.5912	-0.821454	1.91295e-11	2.37715e-10	19.1428	19.1522	19.0738	19.6703	19.5721	19.5912
ACL18277	2933	ACL18277.1	IsMasterProtein	Nitrous-oxide reductase [Desulfitobacterium hafniense DCB-2]	4	22	4	14.7739	14.2636	14.3217	14.0018	14.4471	13.939	0.323748	0.0577335	0.0821073	14.1061	14.1145	13.9712	14.0018	14.4471	13.939	-0.0653735	0.684223	0.721375	14.6295	14.8577	15.1755	14.0018	14.4471	13.939	0.758258	0.000224052	0.000680184	14.4294	14.5583	14.651	14.0018	14.4471	13.939	0.416923	0.0182916	0.030102	15.562	15.5331	15.5165	14.0018	14.4471	13.939
ACL18283	1107	ACL18283.1	IsMasterProtein	translation initiation factor IF-3 [Desulfitobacterium hafniense DCB-2]	16	328	16	22.9985	23.0328	23.3372	22.5018	22.3817	22.1981	0.762321	7.4746e-07	3.08244e-06	23.4076	23.613	23.5302	22.5018	22.3817	22.1981	1.15643	3.05484e-09	2.06603e-08	22.7893	22.7141	22.767	22.5018	22.3817	22.1981	0.396319	0.000780585	0.00204739	22.0746	22.0746	21.9953	22.5018	22.3817	22.1981	-0.312314	0.00482118	0.0090107	21.6001	21.6792	21.8902	22.5018	22.3817	22.1981
ACL18284	2202	ACL18284.1	IsMasterProtein	ribosomal protein L35 [Desulfitobacterium hafniense DCB-2]	3	46	3	20.1916	20.7418	20.5481	19.8831	19.4356	19.5549	0.869272	0.000132345	0.000321771	20.9112	20.822	20.9277	19.8831	19.4356	19.5549	1.26237	2.18809e-06	6.82801e-06	20.0318	19.8531	19.7543	19.8831	19.4356	19.5549	0.255144	0.156598	0.213793	19.7296	19.4873	19.0337	19.8831	19.4356	19.5549	-0.20766	0.243638	0.305066	19.9323	19.5388	19.8832	19.8831	19.4356	19.5549
ACL18285	935	ACL18285.1	IsMasterProtein	ribosomal protein L20 [Desulfitobacterium hafniense DCB-2]	4	71	4	20.3831	20.5114	20.7872	20.0296	20.0484	19.9069	0.565546	2.17488e-06	7.99077e-06	20.8966	20.983	20.8501	20.0296	20.0484	19.9069	0.914921	4.19327e-09	2.70147e-08	20.17	20.2759	20.2107	20.0296	20.0484	19.9069	0.223852	0.0104639	0.0207056	20.1786	20.1026	20.0775	20.0296	20.0484	19.9069	0.124571	0.124726	0.169617	19.8979	19.9075	19.9551	20.0296	20.0484	19.9069
ACL18286	1109	ACL18286.1	IsMasterProtein	tRNA/rRNA methyltransferase (SpoU) [Desulfitobacterium hafniense DCB-2]	5	25	5	17.2088	17.0335	17.1158	16.7587	16.8891	16.8157	0.298235	0.00012172	0.00029906	17.3142	17.2359	17.2525	16.7587	16.8891	16.8157	0.446384	1.36918e-06	4.50912e-06	16.8426	16.947	16.9083	16.7587	16.8891	16.8157	0.0781528	0.199325	0.26438	16.5093	16.4235	16.4003	16.7587	16.8891	16.8157	-0.376796	1.01001e-05	3.35391e-05	16.6691	16.5788	16.7216	16.7587	16.8891	16.8157
ACL18287	921	ACL18287.1	IsMasterProtein	phenylalanyl-tRNA synthetase, alpha subunit [Desulfitobacterium hafniense DCB-2]	16	244	16	20.2671	20.0931	20.149	20.0597	19.8604	20.0594	0.176546	0.0191599	0.0302332	20.1481	20.1685	20.1428	20.0597	19.8604	20.0594	0.159978	0.0311697	0.0431865	20.266	20.0803	20.1513	20.0597	19.8604	20.0594	0.172694	0.0214756	0.0388394	20.2355	20.1694	20.0159	20.0597	19.8604	20.0594	0.147109	0.0450888	0.0681299	20.1449	20.1382	20.2106	20.0597	19.8604	20.0594
ACL18288	2350	ACL18288.1	IsMasterProtein	phenylalanyl-tRNA synthetase, beta subunit [Desulfitobacterium hafniense DCB-2]	38	652	38	22.35	22.2139	22.2524	22.1689	22.2312	22.1182	0.0993803	0.0376637	0.0560745	22.4082	22.2598	22.2933	22.1689	22.2312	22.1182	0.147679	0.00403818	0.00654916	22.2444	22.2226	22.2635	22.1689	22.2312	22.1182	0.0707131	0.125707	0.177693	22.3457	22.3302	22.3435	22.1689	22.2312	22.1182	0.167032	0.00162062	0.00335898	22.3644	22.3567	22.3838	22.1689	22.2312	22.1182
ACL18289	62	ACL18289.1	IsMasterProtein	protein of unknown function DUF710 [Desulfitobacterium hafniense DCB-2]	2	29	2	16.7332	16.717	16.307	16.0784	16.1274	16.013	0.512811	0.000167039	0.000397482	16.7614	16.5602	16.7249	16.0784	16.1274	16.013	0.609253	2.85423e-05	7.01884e-05	16.1873	16.1642	16.3275	16.0784	16.1274	16.013	0.153414	0.158452	0.216219	16.3137	16.337	16.4912	16.0784	16.1274	16.013	0.307715	0.00935465	0.016337	16.1576	16.0854	16.3251	16.0784	16.1274	16.013
ACL18290	1857	ACL18290.1	IsMasterProtein	Dinitrogenase iron-molybdenum cofactor biosynthesis protein [Desulfitobacterium hafniense DCB-2]	7	58	7	18.783	18.5582	19.5868	18.5186	17.9758	17.818	0.871891	0.00405399	0.00735081	18.5943	19.5873	18.8164	18.5186	17.9758	17.818	0.895238	0.00336378	0.00553613	17.1546	17.2251	17.4586	18.5186	17.9758	17.818	-0.824694	0.00590943	0.0124606	17.9052	17.8067	17.723	18.5186	17.9758	17.818	-0.292482	0.274092	0.338551	17.3252	17.1112	17.2041	18.5186	17.9758	17.818
ACL18293	2077	ACL18293.1	IsMasterProtein	transcriptional regulator, LysR family [Desulfitobacterium hafniense DCB-2]	4	25	4	13.2933	13.3949	13.091	14.8553	15.2288	14.9006	-1.73517	1.05767e-05	3.28584e-05	14.0161	13.9971	14.0256	14.8553	15.2288	14.9006	-0.981976	0.00235219	0.00399801	14.939	14.6266	14.9772	14.8553	15.2288	14.9006	-0.147287	0.592317	0.661389	14.7057	14.7202	16.1335	14.8553	15.2288	14.9006	0.19156	0.487603	0.556237	14.904	15.0879	15.1243	14.8553	15.2288	14.9006
ACL18294	2604	ACL18294.1	IsMasterProtein	transcriptional regulator, MerR family [Desulfitobacterium hafniense DCB-2]	3	11	3	12.6029	12.8613	12.8304	13.8851	14.0155	14.2915	-1.29922	1.35823e-08	8.97784e-08	13.5467	13.8038	13.6246	13.8851	14.0155	14.2915	-0.405721	0.00375342	0.00612285	13.8852	13.9582	13.9504	13.8851	14.0155	14.2915	-0.132792	0.280384	0.351549	13.6369	13.6316	13.8453	13.8851	14.0155	14.2915	-0.359459	0.00836539	0.0147848	14.0611	13.9299	14.1512	13.8851	14.0155	14.2915
ACL18296	1108	ACL18296.1	IsMasterProtein	metalloenzyme domain protein [Desulfitobacterium hafniense DCB-2]	8	64	8	18.127	18.0126	18.0247	17.9092	17.9785	17.9512	0.108493	0.113684	0.150931	18.2368	18.3522	18.2328	17.9092	17.9785	17.9512	0.327639	0.000134515	0.000286228	18.5224	18.3775	18.634	17.9092	17.9785	17.9512	0.565033	2.64339e-07	1.53657e-06	19.3674	19.4005	19.2268	17.9092	17.9785	17.9512	1.38527	9.69286e-13	1.65251e-11	18.1387	18.0367	18.1384	17.9092	17.9785	17.9512
ACL18297	1068	ACL18297.1	IsMasterProtein	peptidase U32 [Desulfitobacterium hafniense DCB-2]	33	418	33	20.5567	20.6878	20.7082	20.6484	20.5461	20.6061	0.0507123	0.486443	0.54382	21.065	21.1593	21.0445	20.6484	20.5461	20.6061	0.489413	4.94566e-06	1.41536e-05	21.0539	20.9688	21.2389	20.6484	20.5461	20.6061	0.487037	5.23456e-06	2.29043e-05	21.6949	21.7878	21.5301	20.6484	20.5461	20.6061	1.07075	1.60833e-10	1.6412e-09	20.7687	20.6956	20.7311	20.6484	20.5461	20.6061
ACL18298	2926	ACL18298.1	IsMasterProtein	MutS2 family protein [Desulfitobacterium hafniense DCB-2]	40	706	39	22.2857	22.3847	22.3988	22.1109	22.0743	22.0744	0.269814	0.000423559	0.00092884	22.7857	22.8352	22.8076	22.1109	22.0743	22.0744	0.72297	3.77693e-09	2.49652e-08	22.7187	22.6358	22.8722	22.1109	22.0743	22.0744	0.655679	1.4344e-08	1.12342e-07	23.3949	23.5137	23.2845	22.1109	22.0743	22.0744	1.31119	7.49862e-13	1.33542e-11	22.224	22.1723	22.2566	22.1109	22.0743	22.0744
ACL18299	1083	ACL18299.1	IsMasterProtein	twin-arginine translocation protein, TatA/E family subunit [Desulfitobacterium hafniense DCB-2]	10	130	8	21.3448	21.3215	21.2235	21.2424	21.5522	21.3874	-0.0973818	0.285697	0.34181	21.4358	21.1304	21.3508	21.2424	21.5522	21.3874	-0.088338	0.331191	0.375207	21.753	21.6948	21.83	21.2424	21.5522	21.3874	0.365278	0.00083786	0.00217517	21.9671	21.849	21.968	21.2424	21.5522	21.3874	0.534058	2.06498e-05	6.35869e-05	21.7889	22.0243	21.7834	21.2424	21.5522	21.3874
ACL18300	628	ACL18300.1	IsMasterProtein	fumarate reductase/succinate dehydrogenase flavoprotein domain protein [Desulfitobacterium hafniense DCB-2]	8	43	8	17.0717	17.0345	17.2364	17.8928	17.4525	17.6878	-0.563488	2.36654e-05	6.87108e-05	17.1222	17.2934	17.1413	17.8928	17.4525	17.6878	-0.492075	9.79535e-05	0.000214638	17.7804	17.7551	17.8887	17.8928	17.4525	17.6878	0.130346	0.185652	0.247891	17.5113	17.5528	17.726	17.8928	17.4525	17.6878	-0.0810231	0.402191	0.474483	17.553	17.6444	17.6149	17.8928	17.4525	17.6878
ACL18301	153	ACL18301.1	IsMasterProtein	sigma54 specific transcriptional regulator, Fis family [Desulfitobacterium hafniense DCB-2]	7	28	5	15.4428	15.7602	15.0116	16.3201	16.3179	16.36	-0.927801	2.76329e-05	7.88383e-05	16.2323	15.6974	16.1666	16.3201	16.3179	16.36	-0.300599	0.0746454	0.0970738	15.9963	16.1297	15.9879	16.3201	16.3179	16.36	-0.29474	0.0798954	0.12187	15.7419	15.9782	15.9483	16.3201	16.3179	16.36	-0.443238	0.0127606	0.0217553	16.5398	16.3378	16.3659	16.3201	16.3179	16.36
ACL18303	807	ACL18303.1	IsMasterProtein	penicillin-binding protein, 1A family [Desulfitobacterium hafniense DCB-2]	34	515	34	22.0116	21.9794	22.0139	21.9368	21.843	22.0097	0.0717579	0.106763	0.143376	22.0302	22.0944	22.1241	21.9368	21.843	22.0097	0.153046	0.00230292	0.00391903	22.2052	22.2373	22.1586	21.9368	21.843	22.0097	0.270529	1.02049e-05	4.17149e-05	22.159	22.1345	22.0759	21.9368	21.843	22.0097	0.193303	0.000326316	0.000777818	22.023	22.0057	22.0025	21.9368	21.843	22.0097
ACL18304	689	ACL18304.1	IsMasterProtein	transposase IS4 family protein [Desulfitobacterium hafniense DCB-2]	9	45	9	17.7174	17.7464	17.7528	17.431	17.4153	17.4204	0.316639	0.00011998	0.000295304	17.8819	17.8873	17.9382	17.431	17.4153	17.4204	0.480246	1.14372e-06	3.83895e-06	17.5348	17.7544	17.6839	17.431	17.4153	17.4204	0.235439	0.00166977	0.00405267	17.8028	17.8145	18.0226	17.431	17.4153	17.4204	0.45772	2.05213e-06	7.88152e-06	17.6018	17.5571	17.4871	17.431	17.4153	17.4204
ACL18305	477	ACL18305.1	IsMasterProtein	tyrosyl-tRNA synthetase [Desulfitobacterium hafniense DCB-2]	19	246	19	21.7364	21.6288	21.7338	21.4199	21.3826	21.4423	0.28474	3.43509e-06	1.19667e-05	21.7057	21.7581	21.6807	21.4199	21.3826	21.4423	0.299926	1.8443e-06	5.85984e-06	21.2279	21.185	21.1426	21.4199	21.3826	21.4423	-0.229745	3.84422e-05	0.000140503	21.3896	21.3589	21.342	21.4199	21.3826	21.4423	-0.0514198	0.218972	0.277662	21.2912	21.39	21.3024	21.4199	21.3826	21.4423
ACL18306	576	ACL18306.1	IsMasterProtein	protein of unknown function DUF81 [Desulfitobacterium hafniense DCB-2]	3	32	3	16.9959	16.9261	17.0286	17.3947	17.3831	17.5143	-0.447162	2.18767e-06	8.02721e-06	16.936	16.9737	16.9571	17.3947	17.3831	17.5143	-0.475088	1.04649e-06	3.55959e-06	17.2898	17.1782	17.0822	17.3947	17.3831	17.5143	-0.24728	0.000971516	0.00249436	17.5162	17.4639	17.4572	17.3947	17.3831	17.5143	0.0484169	0.436888	0.506863	17.5185	17.5774	17.387	17.3947	17.3831	17.5143
ACL18307	2362	ACL18307.1	IsMasterProtein	protein of unknown function DUF328 [Desulfitobacterium hafniense DCB-2]	3	16	3	14.2447	14.1453	14.0955	14.6196	14.7091	14.7051	-0.516098	0.00413172	0.00747236	14.3385	14.1747	14.1948	14.6196	14.7091	14.7051	-0.441965	0.011158	0.0167191	14.8615	14.7302	14.4434	14.6196	14.7091	14.7051	0.000403435	0.99793	0.998645	14.8701	14.6219	14.5768	14.6196	14.7091	14.7051	0.0116659	0.940211	0.95559	14.6863	14.4826	13.9519	14.6196	14.7091	14.7051
ACL18308	589	ACL18308.1	IsMasterProtein	GCN5-related N-acetyltransferase [Desulfitobacterium hafniense DCB-2]	9	107	9	19.2285	19.139	19.1902	19.6637	19.6921	19.826	-0.541335	3.9214e-08	2.27112e-07	19.1381	19.0791	19.1546	19.6637	19.6921	19.826	-0.603336	9.10744e-09	5.11333e-08	19.234	19.2664	19.2471	19.6637	19.6921	19.826	-0.478112	1.9923e-07	1.19027e-06	19.3757	19.332	19.3675	19.6637	19.6921	19.826	-0.368861	4.85183e-06	1.74425e-05	19.3433	19.4724	19.2468	19.6637	19.6921	19.826
ACL18309	343	ACL18309.1	IsMasterProtein	Thioredoxin domain protein [Desulfitobacterium hafniense DCB-2]	7	84	3	18.7907	18.419	19.1912	21.048	20.753	20.537	-1.97906	1.66108e-08	1.07509e-07	19.6689	19.6497	19.6457	21.048	20.753	20.537	-1.12458	1.84477e-05	4.70189e-05	19.759	19.5376	19.733	21.048	20.753	20.537	-1.1028	2.28676e-05	8.74661e-05	19.4486	18.9642	19.2725	21.048	20.753	20.537	-1.55092	4.04237e-07	1.76601e-06	19.9082	19.9561	20.434	21.048	20.753	20.537
ACL18310	570	ACL18310.1	IsMasterProtein	transcriptional regulator, XRE family [Desulfitobacterium hafniense DCB-2]	7	44	6	17.477	17.6695	17.7826	17.6206	17.8153	17.6774	-0.061386	0.410746	0.469519	17.7654	17.9013	17.6942	17.6206	17.8153	17.6774	0.0825518	0.272953	0.316934	17.5459	17.5052	17.4308	17.6206	17.8153	17.6774	-0.210446	0.0109104	0.0214375	17.4873	17.5117	17.5077	17.6206	17.8153	17.6774	-0.202192	0.0137423	0.0231467	17.4789	17.5023	17.4682	17.6206	17.8153	17.6774
ACL18312	1400	ACL18312.1	IsMasterProtein	metal dependent phosphohydrolase [Desulfitobacterium hafniense DCB-2]	7	48	7	17.3336	17.3079	17.2774	17.5367	17.6608	17.5715	-0.283372	0.000124017	0.000303902	17.2187	17.264	17.2805	17.5367	17.6608	17.5715	-0.335221	2.14832e-05	5.40172e-05	17.7982	17.841	17.7275	17.5367	17.6608	17.5715	0.199227	0.0026239	0.00602001	17.2632	17.4647	17.4325	17.5367	17.6608	17.5715	-0.202807	0.00229724	0.00462759	17.6413	17.7449	17.7065	17.5367	17.6608	17.5715
ACL18313	1024	ACL18313.1	IsMasterProtein	hypothetical protein Dhaf_0245 [Desulfitobacterium hafniense DCB-2]	7	161	7	20.0096	19.8335	19.8123	21.708	21.4575	21.6533	-1.72113	4.31197e-14	1.74729e-12	20.7992	20.8195	20.872	21.708	21.4575	21.6533	-0.776075	4.20522e-09	2.70294e-08	20.9688	20.9814	21.1086	21.708	21.4575	21.6533	-0.586703	1.76665e-07	1.07616e-06	20.5211	20.4565	20.4375	21.708	21.4575	21.6533	-1.1346	1.94893e-11	2.40054e-10	21.3298	21.2321	21.2448	21.708	21.4575	21.6533
ACL18314	339	ACL18314.1	IsMasterProtein	hypothetical protein Dhaf_0246 [Desulfitobacterium hafniense DCB-2]	4	109	4	16.8285	16.2143	14.5743	20.9904	21.0559	20.6198	-5.01634	6.89575e-10	6.74144e-09	17.7751	17.795	17.7976	20.9904	21.0559	20.6198	-3.09947	4.4165e-07	1.6505e-06	20.617	20.2964	20.5264	20.9904	21.0559	20.6198	-0.408771	0.285372	0.356842	19.0242	18.7932	19.2969	20.9904	21.0559	20.6198	-1.85061	0.000150081	0.000385687	20.2781	20.2939	20.6048	20.9904	21.0559	20.6198
ACL18315	1284	ACL18315.1	IsMasterProtein	conserved hypothetical protein [Desulfitobacterium hafniense DCB-2]	12	326	12	18.7429	18.1627	18.2696	23.123	22.5177	22.9383	-4.46795	1.01572e-14	5.2592e-13	20.2122	20.4957	20.5103	23.123	22.5177	22.9383	-2.45364	6.66413e-11	8.35557e-10	22.209	22.2768	22.2452	23.123	22.5177	22.9383	-0.616004	0.00109002	0.00276811	21.0542	21.106	21.2379	23.123	22.5177	22.9383	-1.72697	9.15134e-09	5.8821e-08	22.1637	22.4831	22.2125	23.123	22.5177	22.9383
ACL18316	1831	ACL18316.1	IsMasterProtein	Nitrate reductase gamma subunit [Desulfitobacterium hafniense DCB-2]	6	141	6	16.3572	16.128	16.5395	20.5162	20.3585	20.4659	-4.10527	6.73712e-18	2.691e-15	18.3441	18.3069	18.4132	20.5162	20.3585	20.4659	-2.09213	1.58999e-13	9.45874e-12	21.271	21.1642	21.1433	20.5162	20.3585	20.4659	0.74598	3.07119e-07	1.74533e-06	21.0161	21.0232	21.1802	20.5162	20.3585	20.4659	0.626321	2.66253e-06	1.0006e-05	20.2788	20.495	20.4121	20.5162	20.3585	20.4659
ACL18317	2280	ACL18317.1	IsMasterProtein	protein of unknown function DUF224 cysteine-rich region domain protein [Desulfitobacterium hafniense DCB-2]	27	444	27	18.3223	17.9684	18.1916	22.5427	22.1477	22.2891	-4.16571	8.79322e-17	1.53662e-14	20.1521	20.2625	20.2885	22.5427	22.1477	22.2891	-2.09213	2.43636e-12	6.08219e-11	23.1615	22.9614	22.9979	22.5427	22.1477	22.2891	0.713777	5.09214e-06	2.2353e-05	22.8862	22.8562	23.0673	22.5427	22.1477	22.2891	0.610067	2.96985e-05	8.83371e-05	22.0417	22.2658	22.2241	22.5427	22.1477	22.2891
ACL18318	1248	ACL18318.1	IsMasterProtein	FAD-dependent pyridine nucleotide-disulphide oxidoreductase [Desulfitobacterium hafniense DCB-2]	15	230	15	18.5325	18.5419	18.5569	20.1451	20.0048	20.0969	-1.53851	5.73557e-13	1.69882e-11	19.0979	19.0689	19.0669	20.1451	20.0048	20.0969	-1.00437	2.75546e-10	2.70325e-09	20.6827	20.5282	20.5052	20.1451	20.0048	20.0969	0.489754	3.60916e-06	1.65701e-05	20.6747	20.7643	20.8492	20.1451	20.0048	20.0969	0.680476	5.80144e-08	3.10506e-07	20.3972	20.7034	20.4879	20.1451	20.0048	20.0969
ACL18320	1142	ACL18320.1	IsMasterProtein	sulfite reductase, dissimilatory-type alpha subunit [Desulfitobacterium hafniense DCB-2]	18	526	18	18.578	18.3895	18.5557	23.1766	22.8404	22.9932	-4.49564	3.54208e-18	2.06789e-15	20.6311	20.929	20.7852	23.1766	22.8404	22.9932	-2.22165	1.3322e-13	8.27743e-12	23.8661	23.7491	23.6285	23.1766	22.8404	22.9932	0.744512	5.7801e-07	3.1139e-06	23.4321	23.4887	23.5309	23.1766	22.8404	22.9932	0.480507	8.56048e-05	0.000234014	22.6201	22.8066	22.7096	23.1766	22.8404	22.9932
ACL18321	450	ACL18321.1	IsMasterProtein	sulfite reductase, dissimilatory-type beta subunit [Desulfitobacterium hafniense DCB-2]	21	664	21	18.5158	17.9562	18.2277	23.6492	23.4891	23.5316	-5.32345	2.14619e-18	2.00025e-15	20.7764	20.9696	20.9352	23.6492	23.4891	23.5316	-2.66291	6.79917e-14	5.59132e-12	24.3754	24.2565	24.2295	23.6492	23.4891	23.5316	0.730475	3.80157e-06	1.74249e-05	23.9723	23.9975	24.1059	23.6492	23.4891	23.5316	0.46858	0.000400751	0.000936089	23.1132	23.2826	23.2616	23.6492	23.4891	23.5316
ACL18322	1915	ACL18322.1	IsMasterProtein	hypothetical protein Dhaf_0254 [Desulfitobacterium hafniense DCB-2]	6	190	6	19.0614	18.3035	18.5594	22.9058	22.8581	22.8027	-4.21414	8.04026e-15	4.24162e-13	20.7261	20.7426	20.8114	22.9058	22.8581	22.8027	-2.09551	2.19802e-10	2.23706e-09	22.8801	22.8785	23.1229	22.9058	22.8581	22.8027	0.104957	0.471754	0.544376	22.7109	22.4709	22.7584	22.9058	22.8581	22.8027	-0.208834	0.162427	0.213414	22.361	22.3075	22.6095	22.9058	22.8581	22.8027
ACL18323	230	ACL18323.1	IsMasterProtein	conserved hypothetical protein [Desulfitobacterium hafniense DCB-2]	5	32	5	15.0562	14.747	14.9812	18.0195	17.8117	17.8826	-2.97647	3.45189e-15	2.35402e-13	16.6191	16.7815	16.9711	18.0195	17.8117	17.8826	-1.11405	5.27894e-09	3.25826e-08	18.4339	18.3993	18.4463	18.0195	17.8117	17.8826	0.521884	5.91927e-05	0.000207138	17.8324	17.8906	18.0171	18.0195	17.8117	17.8826	0.00875026	0.927745	0.94636	17.9654	18.1421	18.1761	18.0195	17.8117	17.8826
ACL18324	207	ACL18324.1	IsMasterProtein	Nitrate reductase gamma subunit [Desulfitobacterium hafniense DCB-2]	8	117	8	16.3403	16.1216	16.3842	19.9899	19.8396	19.9631	-3.64882	8.68515e-19	1.21418e-15	17.8527	17.7994	17.8635	19.9899	19.8396	19.9631	-2.0923	3.65249e-15	7.85566e-13	20.6033	20.5302	20.5279	19.9899	19.8396	19.9631	0.622961	1.18841e-07	7.46698e-07	20.0576	20.0768	20.1673	19.9899	19.8396	19.9631	0.169712	0.0227776	0.0367916	19.613	19.8101	19.7483	19.9899	19.8396	19.9631
ACL18325	2749	ACL18325.1	IsMasterProtein	4Fe-4S ferredoxin, iron-sulfur binding [Desulfitobacterium hafniense DCB-2]	18	245	18	17.2524	17.0867	17.6546	21.3356	21.1769	21.1757	-3.8982	2.19976e-16	2.76666e-14	19.1217	19.2545	19.2529	21.3356	21.1769	21.1757	-2.01972	3.77649e-12	8.5846e-11	21.9051	21.8769	21.8663	21.3356	21.1769	21.1757	0.65336	1.31957e-05	5.27073e-05	21.3119	21.3472	21.4308	21.3356	21.1769	21.1757	0.13387	0.214787	0.272975	20.9585	21.1543	21.113	21.3356	21.1769	21.1757
ACL18326	1341	ACL18326.1	IsMasterProtein	cytochrome c family protein [Desulfitobacterium hafniense DCB-2]	2	29	2	15.5708	14.9883	14.3054	17.9664	17.9796	18.122	-3.06784	1.06416e-10	1.45141e-09	15.7247	15.7423	15.8171	17.9664	17.9796	18.122	-2.26129	7.61517e-09	4.42661e-08	18.8192	18.8086	18.7561	17.9664	17.9796	18.122	0.771981	0.00139439	0.0034502	18.2043	18.2638	18.3132	17.9664	17.9796	18.122	0.237747	0.247971	0.309245	17.634	17.8579	17.8647	17.9664	17.9796	18.122
ACL18327	1305	ACL18327.1	IsMasterProtein	4Fe-4S ferredoxin iron-sulfur binding domain protein [Desulfitobacterium hafniense DCB-2]	15	194	15	16.3006	16.2596	16.1277	19.3531	19.0187	19.2328	-2.97226	6.82886e-17	1.2729e-14	17.2699	17.3838	17.3799	19.3531	19.0187	19.2328	-1.857	7.63542e-14	6.09961e-12	19.6936	19.6848	19.7345	19.3531	19.0187	19.2328	0.50277	4.86099e-06	2.14955e-05	19.187	19.2872	19.3269	19.3531	19.0187	19.2328	0.0655168	0.382976	0.455079	19.0266	19.1602	19.0973	19.3531	19.0187	19.2328
ACL18328	2663	ACL18328.1	IsMasterProtein	Polysulphide reductase NrfD [Desulfitobacterium hafniense DCB-2]	3	33	3	14.7378	14.8858	14.7579	16.2954	16.3559	16.3285	-1.53274	4.47648e-12	8.94016e-11	15.0979	14.9713	15.2832	16.2954	16.3559	16.3285	-1.20916	1.37166e-10	1.521e-09	16.7179	16.6774	16.6484	16.2954	16.3559	16.3285	0.354665	0.000441896	0.00122939	16.3027	16.4419	16.5128	16.2954	16.3559	16.3285	0.0925598	0.261651	0.324411	15.9757	16.1502	16.0941	16.2954	16.3559	16.3285
ACL18329	1889	ACL18329.1	IsMasterProtein	sulfur relay protein, TusE/DsrC/DsvC family [Desulfitobacterium hafniense DCB-2]	6	71	6	18.1132	18.224	18.3384	18.9648	18.8595	18.8486	-0.665768	5.91306e-06	1.96587e-05	18.7061	18.9362	18.5908	18.9648	18.8595	18.8486	-0.14657	0.156075	0.189981	20.1402	19.8035	19.9517	18.9648	18.8595	18.8486	1.07416	1.38157e-08	1.08507e-07	19.6772	19.5647	19.8179	18.9648	18.8595	18.8486	0.795638	6.9123e-07	2.87601e-06	19.1181	19.1523	19.2981	18.9648	18.8595	18.8486
ACL18330	96	ACL18330.1	IsMasterProtein	cobyrinic acid a,c-diamide synthase [Desulfitobacterium hafniense DCB-2]	5	41	5	13.9812	13.7073	13.9198	14.8428	14.8987	15.002	-1.04509	1.70188e-08	1.09642e-07	14.3708	14.0637	14.1911	14.8428	14.8987	15.002	-0.705997	2.57149e-06	7.85781e-06	14.9907	15.0867	15.1208	14.8428	14.8987	15.002	0.151555	0.138935	0.193941	14.46	14.6277	14.6726	14.8428	14.8987	15.002	-0.327737	0.00409616	0.00778047	15.2884	15.2366	15.1299	14.8428	14.8987	15.002
ACL18331	115	ACL18331.1	IsMasterProtein	transcriptional regulator, LysR family [Desulfitobacterium hafniense DCB-2]	11	128	11	20.1117	20.0696	19.8319	21.4748	21.2653	21.3847	-1.37055	1.92687e-12	4.60472e-11	20.8923	20.8992	21.0431	21.4748	21.2653	21.3847	-0.43005	1.10762e-05	2.98621e-05	21.2146	21.1865	21.2113	21.4748	21.2653	21.3847	-0.170808	0.0221138	0.0398008	20.6004	20.6875	20.6697	21.4748	21.2653	21.3847	-0.722405	1.68016e-08	1.02125e-07	20.8483	20.7992	20.8016	21.4748	21.2653	21.3847
ACL18332	2147	ACL18332.1	IsMasterProtein	Nitrilase/cyanide hydratase and apolipoprotein N-acyltransferase [Desulfitobacterium hafniense DCB-2]	4	29	4	14.171	14.0668	14.1659	14.7396	14.6838	14.6602	-0.559937	9.90636e-06	3.10518e-05	14.4925	14.6977	14.4343	14.7396	14.6838	14.6602	-0.153052	0.0965536	0.122322	14.3903	14.5208	14.5274	14.7396	14.6838	14.6602	-0.215003	0.0249241	0.0442182	14.1574	13.9991	14.2275	14.7396	14.6838	14.6602	-0.566531	8.67008e-06	2.91715e-05	14.4071	14.273	14.3348	14.7396	14.6838	14.6602
ACL18334	2382	ACL18334.1	IsMasterProtein	ATP-cone domain protein [Desulfitobacterium hafniense DCB-2]	11	115	11	20.1326	20.0344	20.1133	19.9849	19.8305	19.7824	0.227471	0.000652942	0.00137162	19.915	19.9806	19.9417	19.9849	19.8305	19.7824	0.079843	0.154119	0.187764	19.5101	19.4178	19.4209	19.9849	19.8305	19.7824	-0.416313	1.06886e-06	5.5139e-06	19.241	19.2699	19.2418	19.9849	19.8305	19.7824	-0.615056	6.54155e-09	4.3548e-08	19.3226	19.2869	19.4431	19.9849	19.8305	19.7824
ACL18335	2561	ACL18335.1	IsMasterProtein	ribonucleoside-diphosphate reductase, adenosylcobalamin-dependent [Desulfitobacterium hafniense DCB-2]	49	1186	49	23.6834	23.5531	23.6085	23.6887	23.5194	23.5072	0.043224	0.387135	0.446731	23.4375	23.4647	23.4288	23.6887	23.5194	23.5072	-0.128083	0.0184992	0.0265386	23.1171	23.0455	23.0387	23.6887	23.5194	23.5072	-0.504706	2.73534e-08	1.9865e-07	22.986	23.0248	22.9962	23.6887	23.5194	23.5072	-0.569445	5.32541e-09	3.64947e-08	23.2179	23.1471	23.2412	23.6887	23.5194	23.5072
ACL18336	1830	ACL18336.1	IsMasterProtein	L-lactate permease [Desulfitobacterium hafniense DCB-2]	2	10	2	15.1581	15.2281	14.6487	14.5621	15.0504	14.6902	0.24407	0.244314	0.296519	15.2675	14.7468	15.3173	14.5621	15.0504	14.6902	0.342981	0.109135	0.136774	14.9972	15.6171	15.0993	14.5621	15.0504	14.6902	0.470307	0.0337591	0.0578019	14.7359	14.8668	14.5884	14.5621	15.0504	14.6902	-0.0371965	0.855979	0.888058	15.2363	14.9753	14.8478	14.5621	15.0504	14.6902
ACL18339	696	ACL18339.1	IsMasterProtein	beta-lactamase domain protein [Desulfitobacterium hafniense DCB-2]	7	132	7	19.3822	19.2777	19.1099	19.8402	19.5084	19.7904	-0.456436	0.000141972	0.000342792	19.4169	19.4492	19.5776	19.8402	19.5084	19.7904	-0.231762	0.0216328	0.0306254	19.5556	19.4867	19.4093	19.8402	19.5084	19.7904	-0.229145	0.0229118	0.0410386	19.0992	19.0392	18.8219	19.8402	19.5084	19.7904	-0.726261	7.81365e-07	3.2318e-06	19.7093	19.6602	19.6872	19.8402	19.5084	19.7904
ACL18341	849	ACL18341.1	IsMasterProtein	hypothetical protein Dhaf_0273 [Desulfitobacterium hafniense DCB-2]	10	167	10	20.1762	20.1415	20.1369	20.2727	20.1568	20.2882	-0.0877086	0.0410005	0.0604628	20.1036	20.1058	20.1118	20.2727	20.1568	20.2882	-0.132176	0.00419576	0.00678113	20.228	20.2229	20.1552	20.2727	20.1568	20.2882	-0.0372169	0.358093	0.432496	20.5378	20.458	20.4336	20.2727	20.1568	20.2882	0.237213	2.17225e-05	6.6451e-05	20.3789	20.3728	20.3515	20.2727	20.1568	20.2882
ACL18342	1006	ACL18342.1	IsMasterProtein	transcriptional regulator, GntR family [Desulfitobacterium hafniense DCB-2]	2	13	2	15.6581	15.4221	16.0062	15.234	16.0713	16.1482	-0.122347	0.705606	0.747018	15.6576	15.665	15.8926	15.234	16.0713	16.1482	-0.0794071	0.806051	0.833168	15.3071	15.9577	16.7378	15.234	16.0713	16.1482	0.183049	0.573088	0.642337	15.2678	15.3371	15.8377	15.234	16.0713	16.1482	-0.336964	0.305634	0.372679	15.6778	15.7293	16.3851	15.234	16.0713	16.1482
ACL18343	2491	ACL18343.1	IsMasterProtein	ABC transporter related [Desulfitobacterium hafniense DCB-2]	4	27	4	16.7346	16.6779	16.6924	16.4214	16.7004	16.5782	0.134961	0.0855263	0.117164	16.6298	16.6984	16.64	16.4214	16.7004	16.5782	0.0894137	0.241594	0.284165	16.7758	16.8104	16.8108	16.4214	16.7004	16.5782	0.232339	0.00632334	0.0132138	16.6923	16.721	16.5865	16.4214	16.7004	16.5782	0.100002	0.192793	0.247838	16.3774	16.5919	16.6384	16.4214	16.7004	16.5782
ACL18344	80	ACL18344.1	IsMasterProtein	hypothetical protein Dhaf_0276 [Desulfitobacterium hafniense DCB-2]	4	65	4	16.6324	16.817	16.8647	16.5672	16.3748	16.5703	0.267223	0.00670461	0.0116075	16.8885	16.8717	16.7481	16.5672	16.3748	16.5703	0.331985	0.00140243	0.00249598	16.5548	16.6135	16.3349	16.5672	16.3748	16.5703	-0.0030703	0.971707	0.980827	16.442	16.5657	16.4119	16.5672	16.3748	16.5703	-0.0308942	0.721746	0.77177	16.535	16.5704	16.4237	16.5672	16.3748	16.5703
ACL18345	25	ACL18345.1	IsMasterProtein	hypothetical protein Dhaf_0277 [Desulfitobacterium hafniense DCB-2]	6	64	6	17.35	17.4343	17.3402	17.105	17.208	17.1323	0.226372	0.00165093	0.00321225	17.5103	17.3756	17.5056	17.105	17.208	17.1323	0.315345	8.30788e-05	0.000184502	16.9853	17.0915	17.0322	17.105	17.208	17.1323	-0.112149	0.077749	0.119312	17.2942	17.4908	17.4717	17.105	17.208	17.1323	0.270444	0.000365267	0.000863301	17.1935	17.2769	17.2084	17.105	17.208	17.1323
ACL18346	2509	ACL18346.1	IsMasterProtein	conserved hypothetical protein [Desulfitobacterium hafniense DCB-2]	2	19	2	15.2109	15.1135	14.9992	14.8065	15.0969	14.9035	0.172229	0.176372	0.222233	15.0457	15.064	14.9612	14.8065	15.0969	14.9035	0.087988	0.47977	0.52688	14.2803	14.3733	14.7944	14.8065	15.0969	14.9035	-0.452957	0.00198383	0.00470466	14.9627	14.8329	14.9774	14.8065	15.0969	14.9035	-0.0112778	0.927224	0.94636	15.0867	14.9984	15.2853	14.8065	15.0969	14.9035
ACL18347	1765	ACL18347.1	IsMasterProtein	conserved hypothetical protein [Desulfitobacterium hafniense DCB-2]	9	43	9	16.5967	16.5549	16.6401	16.4916	16.3869	16.4733	0.14664	0.0993279	0.134294	16.7114	16.819	16.7888	16.4916	16.3869	16.4733	0.322448	0.00151621	0.00268482	16.2996	16.4878	16.5659	16.4916	16.3869	16.4733	0.0004815	0.995475	0.996544	16.1035	16.4255	16.2961	16.4916	16.3869	16.4733	-0.175578	0.0526634	0.0782396	16.2888	16.4761	16.3047	16.4916	16.3869	16.4733
ACL18349	901	ACL18349.1	IsMasterProtein	conserved hypothetical protein [Desulfitobacterium hafniense DCB-2]	4	186	3	19.4441	19.83	20.4555	19.6643	19.4979	19.3044	0.420998	0.0431798	0.063187	20.2868	20.8381	20.4019	19.6643	19.4979	19.3044	1.02002	7.90405e-05	0.000176093	19.1567	19.067	19.2533	19.6643	19.4979	19.3044	-0.329913	0.104083	0.153086	19.2172	19.0118	18.9946	19.6643	19.4979	19.3044	-0.414345	0.0461538	0.069529	19.4991	19.6173	19.6009	19.6643	19.4979	19.3044
ACL18351	548	ACL18351.1	IsMasterProtein	methyl-accepting chemotaxis sensory transducer [Desulfitobacterium hafniense DCB-2]	20	410	20	22.0479	22.0597	22.1169	22.1974	22.0295	22.2082	-0.0701789	0.142799	0.185313	21.8995	21.9152	21.9039	22.1974	22.0295	22.2082	-0.238824	9.3198e-05	0.000205182	21.8479	21.9463	21.9359	22.1974	22.0295	22.2082	-0.234987	0.000109632	0.000358849	22.076	22.0887	22.1086	22.1974	22.0295	22.2082	-0.0539064	0.253377	0.315424	21.8716	21.9535	21.8797	22.1974	22.0295	22.2082
ACL18352	781	ACL18352.1	IsMasterProtein	Acetyl xylan esterase [Desulfitobacterium hafniense DCB-2]	5	39	5	15.8263	15.9499	15.7369	15.8793	16.0465	16.0281	-0.146935	0.108756	0.145563	15.7397	15.7787	15.7061	15.8793	16.0465	16.0281	-0.243132	0.0128359	0.0189589	15.7435	15.915	16.1349	15.8793	16.0465	16.0281	-0.0534738	0.544317	0.614416	16.1563	16.0662	16.1759	15.8793	16.0465	16.0281	0.148186	0.106023	0.146607	16.2834	16.177	16.2258	15.8793	16.0465	16.0281
ACL18354	177	ACL18354.1	IsMasterProtein	histidine kinase [Desulfitobacterium hafniense DCB-2]	6	28	6	14.0805	14.0457	14.2289	14.6263	14.5713	14.6937	-0.51208	0.00249587	0.00468668	14.338	14.5869	14.4932	14.6263	14.5713	14.6937	-0.157733	0.282421	0.326572	14.7106	14.7089	14.0998	14.6263	14.5713	14.6937	-0.124026	0.394515	0.467482	14.5809	14.7631	14.5766	14.6263	14.5713	14.6937	0.00977701	0.945826	0.959205	14.8684	14.6158	14.5467	14.6263	14.5713	14.6937
ACL18355	792	ACL18355.1	IsMasterProtein	two component transcriptional regulator, winged helix family [Desulfitobacterium hafniense DCB-2]	6	60	6	17.7892	17.9214	17.8162	18.9046	19.0853	19.0667	-1.17657	1.04907e-06	4.20228e-06	18.5921	18.5406	18.5671	18.9046	19.0853	19.0667	-0.452233	0.00869833	0.0132465	18.6013	18.276	18.5879	18.9046	19.0853	19.0667	-0.53044	0.00298202	0.00675666	18.3482	18.424	19.05	18.9046	19.0853	19.0667	-0.41146	0.0150999	0.0252206	18.5984	18.9752	18.5815	18.9046	19.0853	19.0667
ACL18360	742	ACL18360.1	IsMasterProtein	ferrous iron transport protein B [Desulfitobacterium hafniense DCB-2]	18	189	18	20.228	20.1568	20.1214	19.691	19.6926	19.7616	0.453685	2.61382e-08	1.58786e-07	20.2742	20.1448	20.187	19.691	19.6926	19.7616	0.486922	1.00646e-08	5.58347e-08	19.1319	19.1055	19.1425	19.691	19.6926	19.7616	-0.588439	7.32806e-10	8.29525e-09	19.1285	19.1495	19.0659	19.691	19.6926	19.7616	-0.600456	5.51427e-10	4.86369e-09	19.7207	19.7155	19.6259	19.691	19.6926	19.7616
ACL18361	109	ACL18361.1	IsMasterProtein	hypothetical protein Dhaf_0293 [Desulfitobacterium hafniense DCB-2]	5	124	5	18.58	18.5741	18.7102	19.1227	19.0663	19.0937	-0.472808	1.51374e-07	7.45145e-07	18.7771	18.9591	18.7702	19.1227	19.0663	19.0937	-0.258792	0.0001548	0.000326164	19.0158	19.0977	19.0022	19.1227	19.0663	19.0937	-0.0556653	0.299191	0.372782	18.7188	18.7703	18.7198	19.1227	19.0663	19.0937	-0.357935	4.71903e-06	1.70031e-05	19.0273	18.9875	19.0118	19.1227	19.0663	19.0937
ACL18362	2275	ACL18362.1	IsMasterProtein	2-dehydropantoate 2-reductase [Desulfitobacterium hafniense DCB-2]	10	187	10	20.5021	20.4698	20.2722	19.7104	19.5432	19.6703	0.773404	5.92612e-10	6.02525e-09	19.4782	19.4188	19.5249	19.7104	19.5432	19.6703	-0.167331	0.00941905	0.0142818	20.1621	20.1559	20.1131	19.7104	19.5432	19.6703	0.50241	2.03448e-07	1.2103e-06	20.1475	20.1954	20.1064	19.7104	19.5432	19.6703	0.50847	1.74331e-07	8.30374e-07	19.8054	19.7839	19.7958	19.7104	19.5432	19.6703
ACL18363	2615	ACL18363.1	IsMasterProtein	proteinase inhibitor I4 serpin [Desulfitobacterium hafniense DCB-2]	11	226	11	20.716	20.7064	20.66	19.8726	19.8265	20.0383	0.781672	2.32326e-10	2.71792e-09	19.3431	19.2842	19.3764	19.8726	19.8265	20.0383	-0.577886	1.53969e-08	8.07689e-08	20.4879	20.4316	20.4296	19.8726	19.8265	20.0383	0.53724	4.09193e-08	2.81799e-07	20.454	20.4519	20.4307	19.8726	19.8265	20.0383	0.533095	4.53506e-08	2.48142e-07	20.3299	20.4843	20.3219	19.8726	19.8265	20.0383
ACL18364	346	ACL18364.1	IsMasterProtein	transcriptional regulator, GntR family [Desulfitobacterium hafniense DCB-2]	8	80	8	19.4702	19.4752	19.5887	19.6983	19.6444	19.6238	-0.144096	0.0859292	0.117543	19.3331	19.5573	19.3666	19.6983	19.6444	19.6238	-0.236507	0.00863178	0.0131595	20.1783	19.959	20.1193	19.6983	19.6444	19.6238	0.430047	6.11162e-05	0.000213068	20.1135	19.9712	19.9526	19.6983	19.6444	19.6238	0.356947	0.000374571	0.000883054	19.6266	19.9146	19.8098	19.6983	19.6444	19.6238
ACL18369	2987	ACL18369.1	IsMasterProtein	Asp/Glu/hydantoin racemase [Desulfitobacterium hafniense DCB-2]	6	32	6	14.9677	15.0412	14.9289	14.6707	14.8452	14.6412	0.260222	0.0048204	0.00862858	13.9982	13.9008	13.9235	14.6707	14.8452	14.6412	-0.77819	5.50492e-08	2.59557e-07	15.6325	15.6372	15.5317	14.6707	14.8452	14.6412	0.881438	1.03551e-08	8.36787e-08	16.5843	16.5599	16.4048	14.6707	14.8452	14.6412	1.79725	3.95554e-13	7.73404e-12	15.967	16.1267	16.2123	14.6707	14.8452	14.6412
ACL18371	2211	ACL18371.1	IsMasterProtein	Nitrilase/cyanide hydratase and apolipoprotein N-acyltransferase [Desulfitobacterium hafniense DCB-2]	18	321	18	18.1389	20.1469	19.9147	19.7809	19.3911	19.4479	-0.139777	0.694087	0.736217	18.3335	18.5791	18.7533	19.7809	19.3911	19.4479	-0.984673	0.0127293	0.0188114	20.2288	20.1034	20.2841	19.7809	19.3911	19.4479	0.66547	0.0754467	0.116471	22.2376	22.1778	21.8133	19.7809	19.3911	19.4479	2.53632	2.57959e-06	9.7425e-06	18.9717	18.724	18.8107	19.7809	19.3911	19.4479
ACL18373	2464	ACL18373.1	IsMasterProtein	sigma54 specific transcriptional regulator, Fis family [Desulfitobacterium hafniense DCB-2]	15	132	14	17.6205	17.4128	17.4795	19.6543	19.4479	19.738	-2.1091	1.71908e-15	1.29907e-13	18.5908	18.6754	18.6258	19.6543	19.4479	19.738	-0.982691	1.2733e-10	1.44135e-09	18.4848	18.4667	18.4926	19.6543	19.4479	19.738	-1.13203	1.6658e-11	3.35077e-10	18.4257	18.45	18.4044	19.6543	19.4479	19.738	-1.18669	8.40581e-12	1.14647e-10	18.7408	18.8169	18.741	19.6543	19.4479	19.738
ACL18386	1790	ACL18386.1	IsMasterProtein	transcriptional regulator, CdaR [Desulfitobacterium hafniense DCB-2]	4	22	4	16.8856	17.5917	17.5881	17.2169	17.2024	17.1949	0.150412	0.299546	0.356093	17.4412	17.3172	17.3495	17.2169	17.2024	17.1949	0.164566	0.258025	0.30085	15.5531	15.4719	15.5443	17.2169	17.2024	17.1949	-1.6816	3.85816e-09	3.5253e-08	15.6062	15.6026	15.6369	17.2169	17.2024	17.1949	-1.58951	8.35048e-09	5.4196e-08	15.4336	15.6992	15.3384	17.2169	17.2024	17.1949
ACL18387	2010	ACL18387.1	IsMasterProtein	glycine cleavage T protein (aminomethyl transferase) [Desulfitobacterium hafniense DCB-2]	5	25	5	16.2644	16.2266	16.1889	16.1642	16.3057	16.2104	-0.000139514	0.998616	0.999268	16.2811	16.2126	16.253	16.1642	16.3057	16.2104	0.022146	0.783375	0.813639	16.5556	16.3457	16.3602	16.1642	16.3057	16.2104	0.193703	0.0270322	0.0475658	16.5519	16.4099	16.467	16.1642	16.3057	16.2104	0.249477	0.00651127	0.0117988	16.3877	16.7042	16.4463	16.1642	16.3057	16.2104
ACL18389	376	ACL18389.1	IsMasterProtein	transcriptional regulator, AbrB family [Desulfitobacterium hafniense DCB-2]	6	46	6	18.9475	18.933	18.9244	18.8737	18.8772	18.8949	0.0530662	0.203334	0.252229	18.9347	18.9973	18.9853	18.8737	18.8772	18.8949	0.0905153	0.0383908	0.0526438	18.7057	18.5916	18.6231	18.8737	18.8772	18.8949	-0.241775	2.1084e-05	8.13116e-05	18.4938	18.517	18.5308	18.8737	18.8772	18.8949	-0.368048	1.33198e-07	6.52228e-07	18.6065	18.6692	18.7393	18.8737	18.8772	18.8949
ACL18391	991	ACL18391.1	IsMasterProtein	transcriptional regulator, MarR family [Desulfitobacterium hafniense DCB-2]	12	308	11	23.5274	23.7305	23.8844	24.2022	23.9329	23.8926	-0.295131	0.118601	0.157011	23.6539	23.6159	23.6602	24.2022	23.9329	23.8926	-0.365911	0.0579573	0.0770193	21.7758	21.657	21.9958	24.2022	23.9329	23.8926	-2.19971	2.67697e-09	2.49494e-08	21.6911	22.1115	22.707	24.2022	23.9329	23.8926	-1.83935	3.05757e-08	1.75544e-07	22.671	22.7744	22.6856	24.2022	23.9329	23.8926
ACL18398	284	ACL18398.1	IsMasterProtein	extracellular solute-binding protein family 5 [Desulfitobacterium hafniense DCB-2]	8	64	8	16.8486	16.4213	16.7019	16.532	16.9262	17.391	-0.292473	0.433184	0.492151	16.2703	16.1375	18.0201	16.532	16.9262	17.391	-0.140443	0.704405	0.739864	19.2548	18.9448	18.761	16.532	16.9262	17.391	2.03712	4.82452e-05	0.000172806	17.2547	17.5722	17.4671	16.532	16.9262	17.391	0.481638	0.204521	0.261401	18.9299	18.7228	18.4328	16.532	16.9262	17.391
ACL18401	2514	ACL18401.1	IsMasterProtein	Methyltransferase type 11 [Desulfitobacterium hafniense DCB-2]	13	213	13	17.8726	16.8958	17.357	18.4302	20.577	21.8374	-2.90644	0.000227247	0.000526415	17.7255	16.7273	17.0871	18.4302	20.577	21.8374	-3.10159	0.000121068	0.00025979	20.9759	20.2095	20.2538	18.4302	20.577	21.8374	0.198151	0.747853	0.799311	18.4318	19.3612	18.9558	18.4302	20.577	21.8374	-1.36531	0.0392978	0.0601405	23.7703	23.7809	22.8486	18.4302	20.577	21.8374
ACL18404	1100	ACL18404.1	IsMasterProtein	extracellular solute-binding protein family 5 [Desulfitobacterium hafniense DCB-2]	22	352	22	19.2473	18.7731	18.8781	19.4032	20.6805	21.8047	-1.66332	0.000944839	0.00191735	18.8553	18.589	18.6693	19.4032	20.6805	21.8047	-1.92491	0.000259073	0.000524525	21.5918	20.9688	20.9046	19.4032	20.6805	21.8047	0.525625	0.215338	0.282272	19.2166	19.8763	19.7483	19.4032	20.6805	21.8047	-1.01574	0.024434	0.0390884	24.0224	23.8816	23.4853	19.4032	20.6805	21.8047
ACL18405	2104	ACL18405.1	IsMasterProtein	oligopeptide/dipeptide ABC transporter, ATPase subunit [Desulfitobacterium hafniense DCB-2]	5	26	5
ACL18407	1890	ACL18407.1	IsMasterProtein	ABC transporter related [Desulfitobacterium hafniense DCB-2]	12	84	12	16.2847	15.9157	15.8003	16.0334	17.3967	18.3212	-1.25019	0.00410487	0.00742861	15.7392	15.4691	15.6078	16.0334	17.3967	18.3212	-1.64508	0.000464015	0.000893517	17.8195	17.5005	17.3561	16.0334	17.3967	18.3212	0.308285	0.417949	0.491209	16.5892	16.8556	16.8608	16.0334	17.3967	18.3212	-0.481884	0.212505	0.270566	19.7718	19.6276	19.3084	16.0334	17.3967	18.3212
ACL18408	433	ACL18408.1	IsMasterProtein	ABC transporter related [Desulfitobacterium hafniense DCB-2]	13	126	13	15.6604	15.1871	15.1066	15.7947	16.8462	18.0916	-1.5928	0.000607902	0.0012857	15.197	14.8971	15.0885	15.7947	16.8462	18.0916	-1.84998	0.000152596	0.000322249	17.4732	17.2272	17.2098	15.7947	16.8462	18.0916	0.392563	0.30483	0.377795	16.2287	16.4522	16.5433	15.7947	16.8462	18.0916	-0.502759	0.193658	0.248759	19.1033	18.9974	18.66	15.7947	16.8462	18.0916
ACL18410	1226	ACL18410.1	IsMasterProtein	periplasmic binding protein [Desulfitobacterium hafniense DCB-2]	16	270	16	20.0957	20.1438	20.1732	20.5087	20.934	21.6289	-0.886306	0.00043104	0.000941553	20.1716	20.0333	20.0954	20.5087	20.934	21.6289	-0.923783	0.000295326	0.000589808	20.9855	20.6943	20.6256	20.5087	20.934	21.6289	-0.255391	0.216071	0.282966	20.3822	20.5042	20.4661	20.5087	20.934	21.6289	-0.573033	0.0109881	0.018953	23.1768	23.1653	22.7099	20.5087	20.934	21.6289
ACL18412	1240	ACL18412.1	IsMasterProtein	ABC transporter related [Desulfitobacterium hafniense DCB-2]	8	74	8	15.3359	15.3524	15.7105	15.5691	16.1347	16.615	-0.640008	0.00736998	0.0126731	15.4617	15.5737	15.3167	15.5691	16.1347	16.615	-0.655545	0.006318	0.00990753	15.9673	15.6476	15.7004	15.5691	16.1347	16.615	-0.334511	0.126695	0.178865	15.0061	15.4218	15.3806	15.5691	16.1347	16.615	-0.836764	0.00104487	0.00223866	17.9479	17.8709	17.5261	15.5691	16.1347	16.615
ACL18413	522	ACL18413.1	IsMasterProtein	formylmethanofuran dehydrogenase subunit E region [Desulfitobacterium hafniense DCB-2]	7	142	7	19.4011	19.3896	19.5035	20.1779	20.4124	20.81	-1.03539	3.1065e-07	1.41924e-06	19.2505	19.3031	19.1324	20.1779	20.4124	20.81	-1.23808	3.00881e-08	1.50226e-07	20.7899	20.6104	20.5189	20.1779	20.4124	20.81	0.172981	0.169548	0.229013	20.6772	20.5926	20.5238	20.1779	20.4124	20.81	0.131119	0.291328	0.357574	21.8267	21.7561	21.5696	20.1779	20.4124	20.81
ACL18414	1467	ACL18414.1	IsMasterProtein	DNA polymerase beta domain protein region [Desulfitobacterium hafniense DCB-2]	2	12	2	15.1273	15.1215	14.9772	15.0753	14.9869	15.1771	-0.00443271	0.962143	0.968726	14.8875	15.0446	15.1585	15.0753	14.9869	15.1771	-0.0495823	0.597206	0.641349	15.0346	14.909	14.9133	15.0753	14.9869	15.1771	-0.127486	0.185271	0.247619	15.2499	15.1188	15.2841	15.0753	14.9869	15.1771	0.137798	0.15415	0.204451	15.2292	15.1688	14.9493	15.0753	14.9869	15.1771
ACL18415	2496	ACL18415.1	IsMasterProtein	nucleotidyltransferase substrate binding protein, HI0074 family [Desulfitobacterium hafniense DCB-2]	5	39	5	16.8787	16.8188	17.1927	17.0978	17.3479	17.2213	-0.258913	0.0116692	0.0191586	16.8548	17.0063	16.7356	17.0978	17.3479	17.2213	-0.35679	0.0012608	0.00226279	17.1644	17.186	17.2051	17.0978	17.3479	17.2213	-0.0371505	0.686552	0.746755	17.2195	17.1242	17.2426	17.0978	17.3479	17.2213	-0.0268887	0.769938	0.813893	17.2667	17.2051	17.2039	17.0978	17.3479	17.2213
ACL18417	2636	ACL18417.1	IsMasterProtein	anaerobic ribonucleoside-triphosphate reductase activating protein [Desulfitobacterium hafniense DCB-2]	5	42	5	15.6886	15.4947	15.3899	15.5436	15.6449	15.5	-0.0384297	0.610655	0.661523	15.3527	15.2703	15.4276	15.5436	15.6449	15.5	-0.212628	0.0114477	0.0170981	15.236	15.3365	15.3035	15.5436	15.6449	15.5	-0.270818	0.00227351	0.00531944	15.4791	15.5009	15.5148	15.5436	15.6449	15.5	-0.0645612	0.396081	0.468263	15.8011	15.7803	15.8701	15.5436	15.6449	15.5
ACL18418	1537	ACL18418.1	IsMasterProtein	anaerobic ribonucleoside-triphosphate reductase [Desulfitobacterium hafniense DCB-2]	33	607	33	23.6294	23.3259	23.2685	23.426	23.1542	23.1116	0.177333	0.0467161	0.0677129	23.096	23.0712	23.0531	23.426	23.1542	23.1116	-0.157164	0.0740049	0.0962856	22.4369	22.4632	22.4957	23.426	23.1542	23.1116	-0.765325	1.11922e-07	7.07992e-07	22.9006	22.9307	22.9445	23.426	23.1542	23.1116	-0.305306	0.00199065	0.0040597	23.1814	23.1457	23.135	23.426	23.1542	23.1116
ACL18419	2670	ACL18419.1	IsMasterProtein	carbamoyl-phosphate synthase, large subunit [Desulfitobacterium hafniense DCB-2]	17	102	16	17.4247	17.7257	17.5674	17.3745	17.4746	17.5837	0.094991	0.251124	0.303171	17.6608	17.5809	17.5941	17.3745	17.4746	17.5837	0.134327	0.112013	0.139878	16.9009	17.152	17.1174	17.3745	17.4746	17.5837	-0.420829	8.86692e-05	0.000296554	16.7425	16.8606	16.8854	17.3745	17.4746	17.5837	-0.648112	6.5111e-07	2.7253e-06	16.9721	16.9794	16.9926	17.3745	17.4746	17.5837
ACL18420	2781	ACL18420.1	IsMasterProtein	helix-turn-helix domain-containing protein [Desulfitobacterium hafniense DCB-2]	8	77	8	18.5379	18.5899	18.625	18.2971	18.2785	18.1812	0.331988	7.16267e-06	2.33958e-05	18.5408	18.6381	18.6997	18.2971	18.2785	18.1812	0.373908	1.75676e-06	5.60255e-06	18.4132	18.4961	18.4412	18.2971	18.2785	18.1812	0.197866	0.00120154	0.00301584	18.2066	18.1444	18.216	18.2971	18.2785	18.1812	-0.0633088	0.222682	0.2813	18.0773	17.9601	18.0277	18.2971	18.2785	18.1812
ACL18432	2062	ACL18432.1	IsMasterProtein	PAS modulated sigma54 specific transcriptional regulator, Fis family [Desulfitobacterium hafniense DCB-2]	11	83	11	15.8538	15.8763	15.7555	18.141	18.0905	18.0951	-2.28031	4.20695e-17	9.08712e-15	16.7882	16.8839	16.8843	18.141	18.0905	18.0951	-1.2567	3.02687e-13	1.45916e-11	16.3435	16.3054	16.3613	18.141	18.0905	18.0951	-1.77211	1.83759e-15	1.90293e-13	15.8951	15.8331	15.8692	18.141	18.0905	18.0951	-2.24308	5.38641e-17	7.17162e-15	17.3178	17.27	17.132	18.141	18.0905	18.0951
ACL18433	309	ACL18433.1	IsMasterProtein	Formate C-acetyltransferase [Desulfitobacterium hafniense DCB-2]	6	28	6	13.7286	13.4611	13.4895	16.777	16.554	16.5154	-3.0557	1.63579e-14	7.49782e-13	14.3406	14.2743	14.4371	16.777	16.554	16.5154	-2.2648	1.36671e-12	3.98054e-11	14.5606	14.6127	14.4162	16.777	16.554	16.5154	-2.08564	4.55998e-12	1.10867e-10	13.2304	13.6194	13.4985	16.777	16.554	16.5154	-3.16605	9.649e-15	3.37233e-13	15.1781	15.1004	15.1693	16.777	16.554	16.5154
ACL18434	2318	ACL18434.1	IsMasterProtein	glycyl-radical enzyme activating protein family [Desulfitobacterium hafniense DCB-2]	3	11	3
ACL18435	1262	ACL18435.1	IsMasterProtein	TRAP dicarboxylate transporter, DctP subunit [Desulfitobacterium hafniense DCB-2]	7	62	7	15.9988	16.0623	16.3278	19.464	19.3939	19.2539	-3.24102	2.45442e-17	7.62508e-15	17.3708	17.4689	17.4315	19.464	19.3939	19.2539	-1.94691	4.97832e-14	4.49012e-12	17.5557	17.4714	17.5077	19.464	19.3939	19.2539	-1.85902	9.86935e-14	4.24534e-12	16.7054	16.7895	16.829	19.464	19.3939	19.2539	-2.59598	6.84096e-16	4.6652e-14	18.5004	18.4431	18.4238	19.464	19.3939	19.2539
ACL18437	55	ACL18437.1	IsMasterProtein	DNA-directed DNA polymerase [Desulfitobacterium hafniense DCB-2]	5	34	5	16.4473	16.5543	16.6221	16.5324	16.6552	16.6436	-0.0691985	0.235885	0.287755	16.515	16.5678	16.4846	16.5324	16.6552	16.6436	-0.0879844	0.137202	0.168845	16.6285	16.6281	16.6292	16.5324	16.6552	16.6436	0.0181595	0.750422	0.801138	16.877	16.9244	16.8803	16.5324	16.6552	16.6436	0.283467	0.000138137	0.000358951	16.5713	16.729	16.6373	16.5324	16.6552	16.6436
ACL18439	702	ACL18439.1	IsMasterProtein	nitroreductase [Desulfitobacterium hafniense DCB-2]	12	180	12	20.9856	20.7186	20.7978	20.7415	20.698	20.7521	0.103511	0.129548	0.169736	20.4151	20.4431	20.4449	20.7415	20.698	20.7521	-0.296136	0.000348463	0.000685163	21.7602	21.7571	21.5943	20.7415	20.698	20.7521	0.973358	1.58954e-10	2.25692e-09	22.2034	22.1288	22.0455	20.7415	20.698	20.7521	1.39541	8.59991e-13	1.52186e-11	20.8694	20.926	21.0157	20.7415	20.698	20.7521
ACL18440	813	ACL18440.1	IsMasterProtein	protein of unknown function DUF45 [Desulfitobacterium hafniense DCB-2]	6	37	6	17.203	17.1507	17.2622	17.1973	17.1451	17.125	0.0495108	0.326583	0.384474	17.1149	17.2185	17.0844	17.1973	17.1451	17.125	-0.0164989	0.740112	0.772435	17.475	17.5136	17.4306	17.1973	17.1451	17.125	0.317299	9.64233e-06	3.9647e-05	17.7308	17.7396	17.7888	17.1973	17.1451	17.125	0.597304	2.99803e-09	2.20013e-08	17.3409	17.3729	17.263	17.1973	17.1451	17.125
ACL18441	122	ACL18441.1	IsMasterProtein	Acylglycerol lipase [Desulfitobacterium hafniense DCB-2]	3	23	3	14.5346	14.3196	14.5728	14.6004	14.3653	14.4358	0.00856303	0.937073	0.947922	14.3581	14.2395	14.2096	14.6004	14.3653	14.4358	-0.198061	0.0829304	0.106707	14.3378	14.4689	14.5021	14.6004	14.3653	14.4358	-0.0308717	0.776204	0.820517	14.6463	14.4585	14.4799	14.6004	14.3653	14.4358	0.0610905	0.575275	0.638282	14.5558	14.1873	14.4532	14.6004	14.3653	14.4358
ACL18443	476	ACL18443.1	IsMasterProtein	protein of unknown function DUF218 [Desulfitobacterium hafniense DCB-2]	3	48	3	16.8576	16.8031	16.5469	16.9383	16.9169	16.9155	-0.187684	0.0191607	0.0302332	16.6711	16.5099	16.6691	16.9383	16.9169	16.9155	-0.306882	0.000637636	0.00120218	17.1365	17.2768	17.2465	16.9383	16.9169	16.9155	0.296394	0.000858256	0.00222399	17.2068	17.2297	17.1935	16.9383	16.9169	16.9155	0.286457	0.00113896	0.00242538	17.1254	17.1133	17.2153	16.9383	16.9169	16.9155
ACL18444	977	ACL18444.1	IsMasterProtein	conserved hypothetical protein [Desulfitobacterium hafniense DCB-2]	5	72	5	17.9137	17.8846	17.693	18.0458	17.9636	17.7986	-0.105538	0.147104	0.189952	17.8782	17.6766	17.8012	18.0458	17.9636	17.7986	-0.150642	0.0453426	0.0613046	18.2629	18.3027	18.1962	18.0458	17.9636	17.7986	0.317956	0.000336704	0.00097557	18.1009	18.0733	18.0596	18.0458	17.9636	17.7986	0.141957	0.0575121	0.0845891	17.5116	17.5282	17.5188	18.0458	17.9636	17.7986
ACL18446	833	ACL18446.1	IsMasterProtein	3-methyl-2-oxobutanoate hydroxymethyltransferase [Desulfitobacterium hafniense DCB-2]	10	169	10	20.0703	19.5149	19.5214	19.6704	19.5206	19.4893	0.142095	0.234545	0.286371	19.2252	19.1526	19.1698	19.6704	19.5206	19.4893	-0.37758	0.00491063	0.00785475	18.8165	18.72	18.6793	19.6704	19.5206	19.4893	-0.821542	3.12736e-06	1.46222e-05	19.1109	19.1604	19.1621	19.6704	19.5206	19.4893	-0.415663	0.00247914	0.00495119	19.11	19.4148	19.239	19.6704	19.5206	19.4893
ACL18447	1523	ACL18447.1	IsMasterProtein	NUDIX hydrolase [Desulfitobacterium hafniense DCB-2]	2	28	2	13.9909	14.0496	14.0595	14.0827	14.2627	14.2793	-0.174874	0.236644	0.288555	14.224	14.1078	14.0718	14.0827	14.2627	14.2793	-0.0736807	0.611127	0.653677	13.2332	13.2994	13.1836	14.0827	14.2627	14.2793	-0.969462	5.417e-06	2.36286e-05	13.7994	13.5644	13.1864	14.0827	14.2627	14.2793	-0.69149	0.000197797	0.000494227	13.5482	13.0578	13.2686	14.0827	14.2627	14.2793
ACL18448	1491	ACL18448.1	IsMasterProtein	major facilitator superfamily MFS_1 [Desulfitobacterium hafniense DCB-2]	2	12	2	16.871	17.1587	17.2677	16.9473	16.8152	16.6963	0.279524	0.00562405	0.00990229	17.4415	17.5221	17.4033	16.9473	16.8152	16.6963	0.636033	2.3338e-06	7.20233e-06	16.6628	16.6289	16.5852	16.9473	16.8152	16.6963	-0.193996	0.040711	0.0681196	16.779	16.8561	16.8236	16.9473	16.8152	16.6963	-4.90287e-05	0.999556	0.999556	17.1684	17.3463	17.2454	16.9473	16.8152	16.6963
ACL18449	2941	ACL18449.1	IsMasterProtein	Rubrerythrin [Desulfitobacterium hafniense DCB-2]	11	481	11	24.3157	24.2064	24.2713	24.6198	24.5002	24.4432	-0.256629	0.000281787	0.000638473	24.2944	24.341	24.2388	24.6198	24.5002	24.4432	-0.229661	0.000758577	0.00141305	23.6006	23.6094	23.6264	24.6198	24.5002	24.4432	-0.908953	3.9203e-11	6.64312e-10	23.7483	23.765	23.8659	24.6198	24.5002	24.4432	-0.728018	9.20058e-10	7.54394e-09	24.1535	24.0523	23.9716	24.6198	24.5002	24.4432
ACL18450	2624	ACL18450.1	IsMasterProtein	major facilitator superfamily MFS_1 [Desulfitobacterium hafniense DCB-2]	2	20	2	12.3761	12.5089	11.9161	11.8976	12.5483	12.0403	0.104991	0.797377	0.827874	12.6243	12.2603	12.213	11.8976	12.5483	12.0403	0.203806	0.619293	0.661399	10.0286	11.9369	11.5401	11.8976	12.5483	12.0403	-0.993519	0.0257364	0.0454404	11.1629	10.9708	12.0169	11.8976	12.5483	12.0403	-0.778514	0.0715591	0.102763	12.2915	12.0596	11.6216	11.8976	12.5483	12.0403
ACL18451	2976	ACL18451.1	IsMasterProtein	UspA domain protein [Desulfitobacterium hafniense DCB-2]	8	103	8	20.8426	20.782	20.8191	20.7481	20.7393	20.7907	0.0552078	0.228678	0.27994	20.8344	20.8844	20.8172	20.7481	20.7393	20.7907	0.0859654	0.0695056	0.0908545	19.9037	19.7601	19.7712	20.7481	20.7393	20.7907	-0.94772	9.06107e-13	2.78404e-11	20.8429	20.7417	20.695	20.7481	20.7393	20.7907	0.000485105	0.991349	0.994193	20.6982	20.7083	20.6881	20.7481	20.7393	20.7907
ACL18452	640	ACL18452.1	IsMasterProtein	hypothetical protein Dhaf_0385 [Desulfitobacterium hafniense DCB-2]	4	27	4	17.209	17.5554	17.4448	17.3683	17.5238	17.2807	0.0121393	0.883426	0.903791	17.4869	17.541	17.338	17.3683	17.5238	17.2807	0.0643521	0.44144	0.488238	17.8302	17.7857	17.812	17.3683	17.5238	17.2807	0.418363	0.000117692	0.000380863	17.6079	17.5662	17.694	17.3683	17.5238	17.2807	0.231756	0.0121574	0.0208157	17.6103	17.5279	17.5921	17.3683	17.5238	17.2807
ACL18453	1894	ACL18453.1	IsMasterProtein	transcriptional repressor, CtsR [Desulfitobacterium hafniense DCB-2]	9	56	9	17.7493	17.8207	17.8077	17.6245	17.8243	17.6594	0.0898615	0.158757	0.203244	17.915	17.9337	17.9211	17.6245	17.8243	17.6594	0.220541	0.00239677	0.00407131	17.7736	17.6484	17.7732	17.6245	17.8243	17.6594	0.0290106	0.639085	0.704607	18.5381	18.5377	18.6856	17.6245	17.8243	17.6594	0.884408	2.53315e-10	2.38474e-09	17.9298	17.7796	17.8974	17.6245	17.8243	17.6594
ACL18454	1775	ACL18454.1	IsMasterProtein	UvrB/UvrC protein [Desulfitobacterium hafniense DCB-2]	9	121	9	19.6632	19.6235	19.8743	19.2173	19.0138	19.0065	0.641147	1.2257e-06	4.79307e-06	19.8699	20.1276	19.9563	19.2173	19.0138	19.0065	0.905399	1.40752e-08	7.45345e-08	19.3576	19.3084	19.3614	19.2173	19.0138	19.0065	0.263291	0.00619675	0.0129806	20.848	20.7983	20.7045	19.2173	19.0138	19.0065	1.70438	1.78292e-12	2.88153e-11	20.1434	19.9116	20.0908	19.2173	19.0138	19.0065
ACL18455	24	ACL18455.1	IsMasterProtein	ATP:guanido phosphotransferase [Desulfitobacterium hafniense DCB-2]	18	332	18	20.4505	20.3659	20.5033	20.0884	19.9378	20.0047	0.429595	2.9607e-07	1.36377e-06	20.527	20.6625	20.5529	20.0884	19.9378	20.0047	0.570498	6.92293e-09	4.09228e-08	20.2163	20.1669	20.1349	20.0884	19.9378	20.0047	0.162412	0.00504811	0.0108573	21.7133	21.6864	21.6879	20.0884	19.9378	20.0047	1.68557	1.03227e-15	6.01297e-14	21.0874	20.9699	21.0317	20.0884	19.9378	20.0047
ACL18456	1629	ACL18456.1	IsMasterProtein	ATPase AAA-2 domain protein [Desulfitobacterium hafniense DCB-2]	51	1075	48	23.2638	23.1794	23.3278	22.7661	22.7048	22.7161	0.527986	1.927e-08	1.22175e-07	23.4198	23.5481	23.4611	22.7661	22.7048	22.7161	0.747349	1.54306e-10	1.65367e-09	23.0478	22.9841	23.0063	22.7661	22.7048	22.7161	0.283746	3.80448e-05	0.000139485	24.1319	24.1475	24.149	22.7661	22.7048	22.7161	1.41382	1.37952e-14	4.53781e-13	23.9535	24.0555	24.1379	22.7661	22.7048	22.7161
ACL18457	1820	ACL18457.1	IsMasterProtein	DNA repair protein RadA [Desulfitobacterium hafniense DCB-2]	14	229	14	19.1918	19.0775	19.0749	19.691	19.8521	19.5998	-0.599552	1.69017e-08	1.09139e-07	19.7435	19.7205	19.7283	19.691	19.8521	19.5998	0.0164691	0.771224	0.803406	19.0677	19.1279	19.144	19.691	19.8521	19.5998	-0.601104	1.6322e-08	1.26e-07	19.4965	19.5935	19.5804	19.691	19.8521	19.5998	-0.157525	0.0125421	0.0214088	20.0848	20.0094	19.9963	19.691	19.8521	19.5998
ACL18458	1630	ACL18458.1	IsMasterProtein	conserved hypothetical protein [Desulfitobacterium hafniense DCB-2]	8	134	8	20.1308	20.0293	19.9582	19.8573	19.7675	19.8519	0.213874	0.00173113	0.00335196	19.9999	19.9908	19.971	19.8573	19.7675	19.8519	0.161655	0.0116145	0.0173287	19.4859	19.433	19.4512	19.8573	19.7675	19.8519	-0.368876	8.83369e-06	3.66999e-05	20.0366	19.8072	19.8314	19.8573	19.7675	19.8519	0.0661737	0.258302	0.320841	19.8746	19.7893	19.8381	19.8573	19.7675	19.8519
ACL18459	164	ACL18459.1	IsMasterProtein	transcriptional regulator, CarD family [Desulfitobacterium hafniense DCB-2]	4	32	4	16.6739	16.6271	16.632	16.9808	16.9032	16.9755	-0.308841	8.18298e-05	0.000209905	16.8508	16.8885	16.7234	16.9808	16.9032	16.9755	-0.132252	0.0373775	0.0512794	16.965	16.8434	16.7859	16.9808	16.9032	16.9755	-0.088385	0.147895	0.203903	17.193	17.3111	17.1931	16.9808	16.9032	16.9755	0.279235	0.000220372	0.000545758	17.0974	17.0625	17.1487	16.9808	16.9032	16.9755
ACL18460	2196	ACL18460.1	IsMasterProtein	PilT protein domain protein [Desulfitobacterium hafniense DCB-2]	9	257	9	20.621	20.6653	20.7644	21.1464	20.9705	21.1535	-0.406583	1.26624e-05	3.88628e-05	21.0302	21.1341	21.0662	21.1464	20.9705	21.1535	-0.0133029	0.838366	0.861158	20.2388	20.2667	20.2034	21.1464	20.9705	21.1535	-0.853815	9.15193e-10	9.99563e-09	20.4814	20.5216	20.5049	21.1464	20.9705	21.1535	-0.587519	1.44249e-07	7.01429e-07	21.1757	21.3135	21.0342	21.1464	20.9705	21.1535
ACL18461	2919	ACL18461.1	IsMasterProtein	2-C-methyl-D-erythritol 4-phosphate cytidylyltransferase [Desulfitobacterium hafniense DCB-2]	9	107	8	17.5771	17.6466	17.4896	17.4252	17.586	17.4919	0.0700842	0.302777	0.359171	17.7695	17.7473	17.6747	17.4252	17.586	17.4919	0.229456	0.0032334	0.00534946	17.3503	17.297	17.1147	17.4252	17.586	17.4919	-0.247037	0.00186385	0.00445793	16.7192	16.6954	16.5965	17.4252	17.586	17.4919	-0.83065	1.8924e-09	1.44567e-08	17.1952	17.0974	17.1644	17.4252	17.586	17.4919
ACL18462	372	ACL18462.1	IsMasterProtein	2C-methyl-D-erythritol 2,4-cyclodiphosphate synthase [Desulfitobacterium hafniense DCB-2]	4	67	4	18.0883	18.019	18.0057	18.0789	18.3128	18.2967	-0.191808	0.0188188	0.0297778	18.3072	18.3807	18.3542	18.0789	18.3128	18.2967	0.117944	0.126454	0.156861	17.7834	17.7551	17.8509	18.0789	18.3128	18.2967	-0.432987	2.62488e-05	9.90442e-05	17.8541	18.0606	17.9921	18.0789	18.3128	18.2967	-0.260513	0.00274455	0.00540786	18.2356	18.4603	18.236	18.0789	18.3128	18.2967
ACL18463	289	ACL18463.1	IsMasterProtein	glutamyl-tRNA synthetase [Desulfitobacterium hafniense DCB-2]	16	414	16	22.0008	22.0152	21.9507	22.0396	22.1382	22.1468	-0.119292	0.0331557	0.04996	22.3261	22.2894	22.3298	22.0396	22.1382	22.1468	0.206917	0.000998779	0.00182165	21.7549	21.7113	21.6621	22.0396	22.1382	22.1468	-0.398769	1.0497e-06	5.4414e-06	21.6828	21.6688	21.6107	22.0396	22.1382	22.1468	-0.454126	2.04269e-07	9.58283e-07	22.0535	22.2477	22.0346	22.0396	22.1382	22.1468
ACL18464	1246	ACL18464.1	IsMasterProtein	serine O-acetyltransferase [Desulfitobacterium hafniense DCB-2]	6	49	6	19.2685	19.3168	19.2618	18.6711	18.9327	18.682	0.520417	6.3928e-07	2.69191e-06	19.2058	19.2038	19.3275	18.6711	18.9327	18.682	0.483738	1.57378e-06	5.08609e-06	18.7279	18.7594	18.7442	18.6711	18.9327	18.682	-0.0181409	0.780091	0.823286	18.908	18.9428	18.9263	18.6711	18.9327	18.682	0.163776	0.0213931	0.0347964	18.9251	19.1047	18.9449	18.6711	18.9327	18.682
ACL18465	1521	ACL18465.1	IsMasterProtein	cysteinyl-tRNA synthetase [Desulfitobacterium hafniense DCB-2]	24	324	24	21.179	21.1944	21.1105	20.8757	20.8489	20.9413	0.272691	0.000394822	0.000871976	21.3867	21.2683	21.574	20.8757	20.8489	20.9413	0.521049	3.05821e-07	1.19837e-06	21.0377	21.0558	20.9922	20.8757	20.8489	20.9413	0.139923	0.0346152	0.058871	21.1464	21.1418	21.1611	20.8757	20.8489	20.9413	0.261149	0.00058019	0.00130929	21.0937	21.2274	21.1094	20.8757	20.8489	20.9413
ACL18466	2980	ACL18466.1	IsMasterProtein	ribonuclease III [Desulfitobacterium hafniense DCB-2]	3	47	3	16.915	16.8625	16.9124	16.606	16.8113	16.5204	0.250718	0.00352564	0.0064556	17.0733	17.2659	17.1606	16.606	16.8113	16.5204	0.520662	3.08626e-06	9.26873e-06	16.817	16.7417	16.7567	16.606	16.8113	16.5204	0.125903	0.103439	0.152219	16.7244	16.5758	16.6557	16.606	16.8113	16.5204	0.00604266	0.934808	0.951829	16.6355	16.7054	16.7964	16.606	16.8113	16.5204
ACL18467	2858	ACL18467.1	IsMasterProtein	thymidylate synthase, flavin-dependent [Desulfitobacterium hafniense DCB-2]	9	78	9	18.5433	18.5237	18.5282	18.277	18.429	18.3148	0.191419	0.000658977	0.00138326	18.6132	18.6886	18.6685	18.277	18.429	18.3148	0.316475	3.6892e-06	1.08693e-05	18.2689	18.3867	18.3634	18.277	18.429	18.3148	-0.000592037	0.989636	0.992238	18.4365	18.4648	18.5056	18.277	18.429	18.3148	0.128701	0.0115845	0.019908	18.4629	18.4732	18.4181	18.277	18.429	18.3148
ACL18468	181	ACL18468.1	IsMasterProtein	RNA methyltransferase, TrmH family, group 3 [Desulfitobacterium hafniense DCB-2]	13	213	13	20.6148	20.7753	20.7449	20.2698	20.3218	20.284	0.419788	4.34456e-08	2.49141e-07	20.8863	20.8871	20.8484	20.2698	20.3218	20.284	0.582064	4.89578e-10	4.48806e-09	20.4739	20.4079	20.3552	20.2698	20.3218	20.284	0.120458	0.0113241	0.022157	20.3815	20.4383	20.4089	20.2698	20.3218	20.284	0.117704	0.0129439	0.022014	20.2662	20.2825	20.2828	20.2698	20.3218	20.284
ACL18469	2805	ACL18469.1	IsMasterProtein	RNA polymerase, sigma-24 subunit, ECF subfamily [Desulfitobacterium hafniense DCB-2]	7	105	7	18.2208	18.4861	18.5807	18.535	18.509	18.5499	-0.102124	0.160867	0.205474	18.6319	18.62	18.6394	18.535	18.509	18.5499	0.0991397	0.172662	0.207819	18.6741	18.7302	18.652	18.535	18.509	18.5499	0.154157	0.041648	0.069608	18.1706	18.2898	18.3127	18.535	18.509	18.5499	-0.273578	0.00126392	0.00266911	18.7319	18.7301	18.6389	18.535	18.509	18.5499
ACL18470	1920	ACL18470.1	IsMasterProtein	ribosomal protein L33 [Desulfitobacterium hafniense DCB-2]	6	139	6	22.243	22.3745	23.2199	22.1248	21.59	21.5285	0.864693	0.00205356	0.00392196	22.7402	23.5565	22.8718	22.1248	21.59	21.5285	1.30841	4.7307e-05	0.000110965	21.9376	21.9455	21.9381	22.1248	21.59	21.5285	0.192654	0.420914	0.493863	21.7125	21.5576	21.3827	22.1248	21.59	21.5285	-0.196829	0.41114	0.482099	21.3982	21.3359	21.3644	22.1248	21.59	21.5285
ACL18471	2850	ACL18471.1	IsMasterProtein	preprotein translocase, SecE subunit [Desulfitobacterium hafniense DCB-2]	7	131	7	21.6054	21.7109	21.8341	21.4389	21.3846	21.4074	0.30647	8.58939e-06	2.75412e-05	22.0178	21.9682	21.9967	21.4389	21.3846	21.4074	0.583922	2.20405e-09	1.55227e-08	21.6142	21.5614	21.6025	21.4389	21.3846	21.4074	0.182353	0.00138373	0.00342685	21.2645	21.2068	21.2045	21.4389	21.3846	21.4074	-0.185063	0.00122872	0.00260266	21.5529	21.4718	21.5035	21.4389	21.3846	21.4074
ACL18472	141	ACL18472.1	IsMasterProtein	NusG antitermination factor [Desulfitobacterium hafniense DCB-2]	9	228	9	21.9976	21.9415	22.0864	21.4855	21.5078	21.4283	0.534631	3.11039e-05	8.77562e-05	22.1649	22.204	22.159	21.4855	21.5078	21.4283	0.70208	1.34905e-06	4.46262e-06	21.6243	21.541	21.4773	21.4855	21.5078	21.4283	0.0736665	0.433087	0.505389	21.0713	21.0455	21.0363	21.4855	21.5078	21.4283	-0.422835	0.000324361	0.000773816	20.6788	20.715	21.1699	21.4855	21.5078	21.4283
ACL18473	2865	ACL18473.1	IsMasterProtein	ribosomal protein L11 [Desulfitobacterium hafniense DCB-2]	15	338	15	22.9484	23.33	23.3065	22.5507	22.5295	22.3033	0.733806	7.92725e-07	3.24518e-06	23.5566	23.5226	23.4904	22.5507	22.5295	22.3033	1.06203	6.22684e-09	3.74276e-08	22.8458	22.7575	22.7212	22.5507	22.5295	22.3033	0.313649	0.00371475	0.00820415	22.5468	22.3766	22.4665	22.5507	22.5295	22.3033	0.00213565	0.981697	0.985757	22.6946	22.5369	22.7387	22.5507	22.5295	22.3033
ACL18474	397	ACL18474.1	IsMasterProtein	ribosomal protein L1 [Desulfitobacterium hafniense DCB-2]	22	620	22	24.7846	24.9365	24.8633	24.1194	24.1145	23.9903	0.786704	9.40968e-10	8.9488e-09	25.3558	25.1262	25.3253	24.1194	24.1145	23.9903	1.19436	2.3475e-12	5.96693e-11	24.2627	24.1959	24.1994	24.1194	24.1145	23.9903	0.144609	0.0272637	0.0479128	23.9768	23.9669	23.9589	24.1194	24.1145	23.9903	-0.107228	0.0898927	0.126556	24.0936	24.1511	24.2146	24.1194	24.1145	23.9903
ACL18475	1040	ACL18475.1	IsMasterProtein	ribosomal protein L10 [Desulfitobacterium hafniense DCB-2]	13	701	13	25.0715	25.2814	25.443	24.5199	24.4753	24.3647	0.811982	8.10173e-09	5.74935e-08	25.7508	25.6789	25.6934	24.5199	24.4753	24.3647	1.25442	1.75317e-11	2.91778e-10	24.7096	24.6047	24.6851	24.5199	24.4753	24.3647	0.213176	0.00914089	0.0183342	24.2945	24.3168	24.2879	24.5199	24.4753	24.3647	-0.153548	0.0479837	0.0718599	24.5627	24.4613	24.5714	24.5199	24.4753	24.3647
ACL18476	567	ACL18476.1	IsMasterProtein	ribosomal protein L7/L12 [Desulfitobacterium hafniense DCB-2]	10	726	10	25.6048	25.716	25.823	24.9996	25.036	24.8709	0.745726	5.58498e-08	3.11068e-07	26.2159	26.0512	26.1126	24.9996	25.036	24.8709	1.15771	1.28915e-10	1.45019e-09	24.9437	25.0482	25.1579	24.9996	25.036	24.8709	0.0811001	0.300642	0.373598	24.9625	24.7763	24.8393	24.9996	25.036	24.8709	-0.109455	0.168451	0.219883	25.1786	24.9942	25.1368	24.9996	25.036	24.8709
ACL18477	2669	ACL18477.1	IsMasterProtein	response regulator receiver and SARP domain protein [Desulfitobacterium hafniense DCB-2]	6	44	6	16.9782	16.9304	16.6858	17.1309	17.1856	17.185	-0.302345	0.00486942	0.00871074	16.5541	16.4068	16.5778	17.1309	17.1856	17.185	-0.654241	3.28918e-06	9.83588e-06	15.9684	15.9842	15.7574	17.1309	17.1856	17.185	-1.2638	5.74237e-10	6.77454e-09	16.1241	16.354	16.4425	17.1309	17.1856	17.185	-0.860261	1.07896e-07	5.42587e-07	16.1002	16.1578	16.0473	17.1309	17.1856	17.185
ACL18478	1559	ACL18478.1	IsMasterProtein	signal transduction histidine kinase, LytS [Desulfitobacterium hafniense DCB-2]	7	33	7	15.7707	15.6717	15.4626	15.541	15.451	15.4266	0.162169	0.559231	0.613902	15.0094	14.7887	14.9738	15.541	15.451	15.4266	-0.548871	0.0613218	0.0810282	16.4454	17.2644	16.8531	15.541	15.451	15.4266	1.38148	0.000130195	0.000416506	15.9613	16.4915	16.6215	15.541	15.451	15.4266	0.88529	0.00522291	0.00969027	16.5459	15.1582	15.9616	15.541	15.451	15.4266
ACL18481	1866	ACL18481.1	IsMasterProtein	DNA-directed RNA polymerase, beta subunit [Desulfitobacterium hafniense DCB-2]	60	1302	60	24.4171	24.4828	24.4832	24.1963	24.0816	24.1777	0.309179	1.13652e-06	4.4883e-06	24.6533	24.5868	24.674	24.1963	24.0816	24.1777	0.486204	2.96829e-09	2.02423e-08	24.2362	24.2573	24.2601	24.1963	24.0816	24.1777	0.0993643	0.0243141	0.0432457	24.1705	24.1113	24.1019	24.1963	24.0816	24.1777	-0.0239495	0.555484	0.620713	24.1054	24.1726	24.1215	24.1963	24.0816	24.1777
ACL18482	2553	ACL18482.1	IsMasterProtein	DNA-directed RNA polymerase, beta' subunit [Desulfitobacterium hafniense DCB-2]	71	1723	71	24.8893	24.9742	25.0631	24.6475	24.5427	24.5378	0.39951	2.84559e-07	1.31509e-06	25.1392	25.2119	25.135	24.6475	24.5427	24.5378	0.586008	1.68158e-09	1.23081e-08	24.6816	24.7063	24.7047	24.6475	24.5427	24.5378	0.121513	0.0182987	0.0336158	24.5553	24.5437	24.5119	24.6475	24.5427	24.5378	-0.0390524	0.408676	0.479705	24.5249	24.6046	24.5415	24.6475	24.5427	24.5378
ACL18483	927	ACL18483.1	IsMasterProtein	ribosomal protein L7AE family protein [Desulfitobacterium hafniense DCB-2]	5	88	5	19.4699	19.5942	19.916	19.5356	19.3156	19.3019	0.275653	0.0125096	0.0204439	19.943	20.1924	19.9592	19.5356	19.3156	19.3019	0.647126	7.39093e-06	2.05418e-05	19.3793	19.3101	19.3609	19.5356	19.3156	19.3019	-0.0343268	0.729124	0.783787	19.2809	19.2907	19.2478	19.5356	19.3156	19.3019	-0.111243	0.270704	0.334623	19.0784	19.0394	19.2137	19.5356	19.3156	19.3019
ACL18484	1428	ACL18484.1	IsMasterProtein	ribosomal protein S12 [Desulfitobacterium hafniense DCB-2]	6	141	6	23.0521	23.2474	23.4851	22.7526	22.8451	22.6376	0.516475	2.24512e-05	6.53893e-05	23.6747	23.572	23.5417	22.7526	22.8451	22.6376	0.851074	5.07999e-08	2.41559e-07	22.864	22.8952	22.8741	22.7526	22.8451	22.6376	0.132682	0.142426	0.197727	22.586	22.6029	22.4546	22.7526	22.8451	22.6376	-0.197232	0.0360728	0.0558778	22.6392	22.6177	22.772	22.7526	22.8451	22.6376
ACL18485	2628	ACL18485.1	IsMasterProtein	ribosomal protein S7 [Desulfitobacterium hafniense DCB-2]	16	638	16	23.7758	24.0149	24.0662	23.2615	23.2215	23.1351	0.746247	2.2764e-09	1.91711e-08	24.3295	24.3611	24.3801	23.2615	23.2215	23.1351	1.15084	4.70962e-12	1.02876e-10	23.406	23.3765	23.3848	23.2615	23.2215	23.1351	0.183028	0.0078706	0.0160794	23.1509	23.0891	23.0226	23.2615	23.2215	23.1351	-0.118539	0.0659476	0.0954892	23.2807	23.2975	23.2743	23.2615	23.2215	23.1351
ACL18486	2583	ACL18486.1	IsMasterProtein	translation elongation factor G [Desulfitobacterium hafniense DCB-2]	39	1258	39	25.2171	25.3297	25.4696	24.5996	24.396	24.5011	0.839884	8.3074e-10	7.95462e-09	25.6987	25.5718	25.6977	24.5996	24.396	24.5011	1.15713	8.49175e-12	1.57238e-10	24.5203	24.4795	24.4482	24.5996	24.396	24.5011	-0.0162263	0.79904	0.839577	24.4384	24.3672	24.3501	24.5996	24.396	24.5011	-0.113693	0.0893057	0.125856	24.5713	24.6113	24.5487	24.5996	24.396	24.5011
ACL18487	1355	ACL18487.1	IsMasterProtein	translation elongation factor Tu [Desulfitobacterium hafniense DCB-2]	30	1609	30	24.8012	24.9446	25.2433	24.5945	24.1067	24.3518	0.645388	0.000174445	0.000413347	25.1739	25.4843	25.1913	24.5945	24.1067	24.3518	0.932173	3.2744e-06	9.80218e-06	24.7381	24.5405	24.4707	24.5945	24.1067	24.3518	0.232127	0.0959005	0.142626	24.4299	24.3323	24.1313	24.5945	24.1067	24.3518	-0.0531396	0.690077	0.742955	24.3502	24.3153	24.4167	24.5945	24.1067	24.3518
ACL18488	2257	ACL18488.1	IsMasterProtein	ribosomal protein S10 [Desulfitobacterium hafniense DCB-2]	19	469	19	23.728	23.9086	23.9152	23.2162	23.337	23.1233	0.625107	2.79933e-06	1.00089e-05	24.2511	24.0351	24.1465	23.2162	23.337	23.1233	0.918764	2.06195e-08	1.05978e-07	23.4268	23.3305	23.4395	23.2162	23.337	23.1233	0.173438	0.0632311	0.0998273	23.2747	23.157	23.1567	23.2162	23.337	23.1233	-0.0293676	0.738945	0.786272	23.0368	23.0103	23.3473	23.2162	23.337	23.1233
ACL18489	1092	ACL18489.1	IsMasterProtein	ribosomal protein L3 [Desulfitobacterium hafniense DCB-2]	14	342	14	24.4863	24.8352	24.8666	24.1582	24.1802	23.9229	0.642287	5.00349e-06	1.67944e-05	25.0651	25.0465	24.9461	24.1582	24.1802	23.9229	0.932152	4.70948e-08	2.25474e-07	24.4815	24.3047	24.3287	24.1582	24.1802	23.9229	0.284533	0.00808494	0.0164284	24.2409	24.0203	24.1697	24.1582	24.1802	23.9229	0.0565397	0.553833	0.619961	24.2708	24.2445	24.2496	24.1582	24.1802	23.9229
ACL18490	305	ACL18490.1	IsMasterProtein	ribosomal protein L4/L1e [Desulfitobacterium hafniense DCB-2]	11	146	11	22.0928	22.197	22.2202	21.361	21.2677	21.4601	0.807039	8.88067e-10	8.47452e-09	22.558	22.3556	22.6038	21.361	21.2677	21.4601	1.14286	6.10148e-12	1.20139e-10	21.5372	21.5619	21.5489	21.361	21.2677	21.4601	0.18639	0.00751354	0.0153791	21.376	21.3143	21.3136	21.361	21.2677	21.4601	-0.0283083	0.646306	0.702867	21.5539	21.4735	21.4774	21.361	21.2677	21.4601
ACL18491	885	ACL18491.1	IsMasterProtein	Ribosomal protein L25/L23 [Desulfitobacterium hafniense DCB-2]	10	274	10	23.2202	23.3887	23.5387	22.7565	22.6526	22.6144	0.708078	9.81095e-08	5.07989e-07	23.7731	23.7294	23.7509	22.7565	22.6526	22.6144	1.07664	3.18723e-10	2.99043e-09	22.9743	23.0381	23.0455	22.7565	22.6526	22.6144	0.344803	0.000341128	0.000986342	22.748	22.6707	22.5508	22.7565	22.6526	22.6144	-0.0179781	0.813776	0.852179	22.7529	22.722	22.942	22.7565	22.6526	22.6144
ACL18492	587	ACL18492.1	IsMasterProtein	ribosomal protein L2 [Desulfitobacterium hafniense DCB-2]	23	762	23	24.0612	24.0733	24.3698	23.458	23.4282	23.3152	0.767657	1.62411e-08	1.05585e-07	24.6084	24.5108	24.5233	23.458	23.4282	23.3152	1.14706	5.93264e-11	7.50572e-10	23.6955	23.61	23.6231	23.458	23.4282	23.3152	0.242404	0.00380946	0.0083868	23.4101	23.3998	23.344	23.458	23.4282	23.3152	-0.0158243	0.826659	0.863729	23.5745	23.5554	23.7131	23.458	23.4282	23.3152
ACL18493	1577	ACL18493.1	IsMasterProtein	ribosomal protein S19 [Desulfitobacterium hafniense DCB-2]	10	272	10	22.8085	22.9334	23.0329	22.2892	22.271	22.228	0.662215	2.26226e-08	1.39631e-07	23.4048	23.1283	23.3075	22.2892	22.271	22.228	1.0175	5.65936e-11	7.22538e-10	22.697	22.7125	22.7312	22.2892	22.271	22.228	0.450852	3.01554e-06	1.41467e-05	22.8415	22.7389	22.7562	22.2892	22.271	22.228	0.516171	5.77322e-07	2.46066e-06	22.5875	22.6137	22.6579	22.2892	22.271	22.228
ACL18494	2860	ACL18494.1	IsMasterProtein	ribosomal protein L22 [Desulfitobacterium hafniense DCB-2]	9	425	9	23.55	23.7961	23.8805	22.9616	22.8851	22.855	0.841628	1.4062e-09	1.26017e-08	24.1536	24.1344	24.1115	22.9616	22.8851	22.855	1.2326	6.03479e-12	1.19984e-10	23.1732	23.1105	23.1711	22.9616	22.8851	22.855	0.251048	0.00154146	0.00377071	22.8439	22.7867	22.7154	22.9616	22.8851	22.855	-0.118545	0.088697	0.125188	23.0314	22.9298	23	22.9616	22.8851	22.855
ACL18495	1416	ACL18495.1	IsMasterProtein	ribosomal protein S3 [Desulfitobacterium hafniense DCB-2]	20	638	20	24.4852	24.6328	24.77	23.9609	23.9494	23.8504	0.709065	1.96862e-09	1.69885e-08	24.9662	24.9919	24.9936	23.9609	23.9494	23.8504	1.06366	6.05069e-12	1.19984e-10	24.062	24.0443	24.1096	23.9609	23.9494	23.8504	0.151716	0.0164346	0.030675	23.8034	23.8116	23.7933	23.9609	23.9494	23.8504	-0.117524	0.0539265	0.0798192	23.8535	23.8902	23.9561	23.9609	23.9494	23.8504
ACL18496	39	ACL18496.1	IsMasterProtein	ribosomal protein L16 [Desulfitobacterium hafniense DCB-2]	7	127	7	21.8265	21.8786	22.0435	21.1839	21.1565	21.082	0.775398	1.49649e-10	1.86794e-09	22.1659	22.2754	22.252	21.1839	21.1565	21.082	1.09031	1.07369e-12	3.45062e-11	21.3154	21.3319	21.3777	21.1839	21.1565	21.082	0.200857	0.00133857	0.00333451	20.9835	21.039	20.9389	21.1839	21.1565	21.082	-0.153667	0.00889494	0.015622	21.1919	21.1873	21.1474	21.1839	21.1565	21.082
ACL18497	2397	ACL18497.1	IsMasterProtein	ribosomal protein L29 [Desulfitobacterium hafniense DCB-2]	3	211	3	22.8548	23.0206	23.275	22.3583	22.165	22.2157	0.803772	3.71861e-08	2.16159e-07	23.4438	23.5008	23.4186	22.3583	22.165	22.2157	1.20807	1.32099e-10	1.47739e-09	22.5025	22.4609	22.5564	22.3583	22.165	22.2157	0.260256	0.00490744	0.010571	22.14	22.0132	22.0476	22.3583	22.165	22.2157	-0.179455	0.0383353	0.0589554	22.3305	22.3409	22.3888	22.3583	22.165	22.2157
ACL18498	2253	ACL18498.1	IsMasterProtein	ribosomal protein S17 [Desulfitobacterium hafniense DCB-2]	8	293	8	23.4988	23.3748	23.3586	22.7481	22.7782	22.6462	0.686574	2.54242e-08	1.5555e-07	23.8023	23.5082	23.7378	22.7481	22.7782	22.6462	0.95858	2.51517e-10	2.51494e-09	23.1833	23.1733	23.2705	22.7481	22.7782	22.6462	0.484859	2.15985e-06	1.0412e-05	22.8951	22.8342	22.8474	22.7481	22.7782	22.6462	0.134747	0.0579012	0.0851166	23.0467	23.045	23.1477	22.7481	22.7782	22.6462
ACL18499	745	ACL18499.1	IsMasterProtein	ribosomal protein L14 [Desulfitobacterium hafniense DCB-2]	16	579	16	23.9842	24.0628	24.2052	23.196	23.2692	23.0422	0.914951	2.14187e-10	2.53757e-09	24.5741	24.4626	24.5585	23.196	23.2692	23.0422	1.36259	6.68732e-13	2.46023e-11	23.3635	23.2801	23.3156	23.196	23.2692	23.0422	0.150631	0.0279709	0.0489404	22.9717	23.0045	22.9473	23.196	23.2692	23.0422	-0.194615	0.00668028	0.0120504	23.1026	23.1609	23.2311	23.196	23.2692	23.0422
ACL18500	1150	ACL18500.1	IsMasterProtein	ribosomal protein L24 [Desulfitobacterium hafniense DCB-2]	12	376	12	23.2258	23.42	23.5877	22.6682	22.5861	22.5733	0.80195	9.89239e-09	6.88038e-08	23.855	23.8141	23.8657	22.6682	22.5861	22.5733	1.23571	2.24985e-11	3.5466e-10	22.8804	22.8212	22.8161	22.6682	22.5861	22.5733	0.230032	0.00571645	0.0121177	22.6323	22.6083	22.4306	22.6682	22.5861	22.5733	-0.0521505	0.477072	0.546678	22.6789	22.7559	22.7153	22.6682	22.5861	22.5733
ACL18501	1259	ACL18501.1	IsMasterProtein	ribosomal protein L5 [Desulfitobacterium hafniense DCB-2]	22	819	22	24.864	24.9941	25.1507	24.1754	24.1265	24.107	0.866625	2.66125e-10	3.00989e-09	25.4986	25.4436	25.4522	24.1754	24.1265	24.107	1.32852	5.47041e-13	2.21671e-11	24.3143	24.2555	24.3226	24.1754	24.1265	24.107	0.161182	0.0162265	0.0304083	24.1173	24.0715	24.001	24.1754	24.1265	24.107	-0.0730263	0.239254	0.300114	24.1404	24.221	24.2785	24.1754	24.1265	24.107
ACL18502	2323	ACL18502.1	IsMasterProtein	ribosomal protein S14 [Desulfitobacterium hafniense DCB-2]	2	62	2	23.1025	23.3138	23.3086	22.512	22.4705	22.4022	0.780082	4.00297e-07	1.7598e-06	23.8256	23.4105	23.8462	22.512	22.4705	22.4022	1.23255	8.66224e-10	7.10959e-09	22.6283	22.5941	22.7424	22.512	22.4705	22.4022	0.193371	0.0531079	0.0858386	22.4809	22.3811	22.3902	22.512	22.4705	22.4022	-0.0441457	0.63883	0.695932	22.4382	22.4722	22.5356	22.512	22.4705	22.4022
ACL18503	1241	ACL18503.1	IsMasterProtein	ribosomal protein S8 [Desulfitobacterium hafniense DCB-2]	17	406	17	23.7235	23.964	24.1173	23.1685	23.3362	23.1279	0.72405	1.52164e-06	5.82012e-06	24.5108	24.1954	24.4171	23.1685	23.3362	23.1279	1.16357	3.05915e-09	2.06603e-08	23.4522	23.3957	23.468	23.1685	23.3362	23.1279	0.227769	0.0302355	0.0526064	23.1825	23.0901	23.1371	23.1685	23.3362	23.1279	-0.0742836	0.447577	0.518157	23.1473	23.2379	23.3847	23.1685	23.3362	23.1279
ACL18504	54	ACL18504.1	IsMasterProtein	ribosomal protein L6 [Desulfitobacterium hafniense DCB-2]	16	534	16	23.0866	23.2226	23.3629	22.4669	22.5531	22.4562	0.731972	9.65528e-10	9.12033e-09	23.6162	23.6712	23.6879	22.4669	22.5531	22.4562	1.16639	1.18672e-12	3.64624e-11	22.6359	22.5744	22.6306	22.4669	22.5531	22.4562	0.121561	0.0434469	0.0723081	22.363	22.3772	22.2855	22.4669	22.5531	22.4562	-0.15015	0.0156568	0.026042	22.309	22.3538	22.3578	22.4669	22.5531	22.4562
ACL18505	1249	ACL18505.1	IsMasterProtein	ribosomal protein L18 [Desulfitobacterium hafniense DCB-2]	9	249	9	24.1223	24.2773	24.5098	23.6064	23.4178	23.4814	0.801249	1.1671e-08	7.95321e-08	24.7238	24.7288	24.6863	23.6064	23.4178	23.4814	1.21107	3.541e-11	5.00032e-10	23.7656	23.7247	23.7771	23.6064	23.4178	23.4814	0.253916	0.00312021	0.00701858	23.5127	23.4572	23.4251	23.6064	23.4178	23.4814	-0.0368787	0.617545	0.676854	23.6217	23.6685	23.6949	23.6064	23.4178	23.4814
ACL18506	2417	ACL18506.1	IsMasterProtein	ribosomal protein S5 [Desulfitobacterium hafniense DCB-2]	14	295	14	23.1877	23.3037	23.4648	22.7104	22.9982	22.6086	0.546339	3.9313e-05	0.000108295	23.6913	23.5796	23.6617	22.7104	22.9982	22.6086	0.871808	1.52847e-07	6.485e-07	22.7776	22.8211	22.8761	22.7104	22.9982	22.6086	0.052544	0.590391	0.659502	22.5515	22.6917	22.5382	22.7104	22.9982	22.6086	-0.178575	0.081101	0.115223	22.5189	22.4993	22.7738	22.7104	22.9982	22.6086
ACL18507	970	ACL18507.1	IsMasterProtein	ribosomal protein L30 [Desulfitobacterium hafniense DCB-2]	7	306	7	21.9279	21.9453	22.2941	21.3863	21.2402	21.1878	0.784322	3.9344e-07	1.73511e-06	22.3919	22.5981	22.4243	21.3863	21.2402	21.1878	1.19999	1.33324e-09	1.0213e-08	21.3206	21.28	21.3376	21.3863	21.2402	21.1878	0.0413163	0.661611	0.724868	20.9835	20.966	20.8814	21.3863	21.2402	21.1878	-0.327781	0.00292328	0.00571973	21.0497	20.8326	21.1089	21.3863	21.2402	21.1878
ACL18508	2816	ACL18508.1	IsMasterProtein	ribosomal protein L15 [Desulfitobacterium hafniense DCB-2]	16	442	16	23.9192	23.5407	23.8781	23.052	22.9077	22.8133	0.85501	9.32005e-06	2.95787e-05	24.2773	23.898	24.1488	23.052	22.9077	22.8133	1.18369	1.76795e-07	7.39997e-07	23.6593	23.3485	23.4556	23.052	22.9077	22.8133	0.5635	0.000625965	0.00167483	23.227	22.9764	23.3737	23.052	22.9077	22.8133	0.26803	0.0588743	0.0862297	23.1941	23.2566	23.5105	23.052	22.9077	22.8133
ACL18509	224	ACL18509.1	IsMasterProtein	preprotein translocase, SecY subunit [Desulfitobacterium hafniense DCB-2]	7	227	7	22.6571	22.9005	22.9293	22.3764	22.3034	22.3035	0.501176	1.73491e-07	8.39239e-07	23.073	23.1458	23.1685	22.3764	22.3034	22.3035	0.801322	2.91274e-10	2.79863e-09	22.6419	22.623	22.6332	22.3764	22.3034	22.3035	0.304885	5.94943e-05	0.000207933	22.5302	22.4954	22.504	22.3764	22.3034	22.3035	0.182086	0.00498354	0.00930793	22.5087	22.4438	22.4749	22.3764	22.3034	22.3035
ACL18510	1734	ACL18510.1	IsMasterProtein	Adenylate kinase [Desulfitobacterium hafniense DCB-2]	13	315	13	22.3454	22.4253	22.7975	22.1189	21.9187	21.9313	0.533097	9.50028e-05	0.000239736	22.6038	22.9538	22.6869	22.1189	21.9187	21.9313	0.758553	1.87279e-06	5.94361e-06	22.2302	22.1443	22.1034	22.1189	21.9187	21.9313	0.169685	0.115216	0.165386	21.796	21.7714	21.7257	22.1189	21.9187	21.9313	-0.225248	0.0422237	0.0641966	21.5463	21.561	21.5954	22.1189	21.9187	21.9313
ACL18511	1907	ACL18511.1	IsMasterProtein	methionine aminopeptidase, type I [Desulfitobacterium hafniense DCB-2]	11	158	11	20.4814	20.5394	20.6301	20.2418	20.0918	20.134	0.394472	1.78039e-06	6.69982e-06	20.7626	20.8773	20.8492	20.2418	20.0918	20.134	0.673882	1.56751e-09	1.1671e-08	20.2804	20.1921	20.1121	20.2418	20.0918	20.134	0.0390449	0.469104	0.541989	19.9508	19.9586	19.8794	20.2418	20.0918	20.134	-0.226229	0.000616502	0.0013801	19.7846	19.7599	19.7791	20.2418	20.0918	20.134
ACL18512	2529	ACL18512.1	IsMasterProtein	translation initiation factor IF-1 [Desulfitobacterium hafniense DCB-2]	5	62	5	21.2108	21.2127	21.2571	20.7453	21.0011	20.6649	0.423126	0.000219299	0.000508424	21.5502	21.51	21.5444	20.7453	21.0011	20.6649	0.731079	4.90057e-07	1.80527e-06	20.6901	20.4999	20.7938	20.7453	21.0011	20.6649	-0.142484	0.125193	0.177056	20.4945	20.4414	20.4317	20.7453	21.0011	20.6649	-0.347873	0.00123023	0.00260389	20.2281	20.1982	20.4875	20.7453	21.0011	20.6649
ACL18514	996	ACL18514.1	IsMasterProtein	ribosomal protein S13 [Desulfitobacterium hafniense DCB-2]	11	453	11	23.8217	23.9643	24.191	23.1842	23.0922	23.1284	0.857396	1.16946e-09	1.08632e-08	24.5005	24.4801	24.4552	23.1842	23.0922	23.1284	1.34368	1.85141e-12	4.97744e-11	23.393	23.3144	23.3908	23.1842	23.0922	23.1284	0.231112	0.00300724	0.00679341	23.1615	23.1487	23.1093	23.1842	23.0922	23.1284	0.00489425	0.941423	0.955907	23.2454	23.2036	23.2764	23.1842	23.0922	23.1284
ACL18515	728	ACL18515.1	IsMasterProtein	ribosomal protein S11 [Desulfitobacterium hafniense DCB-2]	11	574	11	25.0475	25.2462	25.5454	24.5984	24.2524	24.2929	0.898462	5.5147e-07	2.36672e-06	25.6834	25.862	25.7285	24.5984	24.2524	24.2929	1.37673	1.89593e-09	1.37332e-08	24.6476	24.5648	24.5947	24.5984	24.2524	24.2929	0.221155	0.0602201	0.0957446	24.3106	24.2265	24.1209	24.5984	24.2524	24.2929	-0.161904	0.157613	0.207773	24.2393	24.0931	24.2617	24.5984	24.2524	24.2929
ACL18516	198	ACL18516.1	IsMasterProtein	ribosomal protein S4 [Desulfitobacterium hafniense DCB-2]	22	578	22	23.919	24.106	24.227	23.4719	23.51	23.3945	0.625204	2.61803e-08	1.58786e-07	24.4758	24.3919	24.4489	23.4719	23.51	23.3945	0.98004	4.96498e-11	6.45679e-10	23.6067	23.6042	23.6833	23.4719	23.51	23.3945	0.172596	0.01137	0.0222311	23.3161	23.3896	23.3784	23.4719	23.51	23.3945	-0.0974308	0.124647	0.169593	23.5266	23.5553	23.5656	23.4719	23.51	23.3945
ACL18517	378	ACL18517.1	IsMasterProtein	DNA-directed RNA polymerase, alpha subunit [Desulfitobacterium hafniense DCB-2]	28	775	28	24.6588	24.8044	24.9626	24.2143	24.1718	24.2264	0.604449	1.47327e-08	9.66965e-08	25.1368	25.1455	25.1242	24.2143	24.1718	24.2264	0.931308	3.44108e-11	4.9088e-10	24.5223	24.4908	24.5437	24.2143	24.1718	24.2264	0.314771	4.30132e-05	0.000155381	24.3026	24.2212	24.2312	24.2143	24.1718	24.2264	0.047481	0.40576	0.476997	24.076	24.0573	24.0917	24.2143	24.1718	24.2264
ACL18518	1473	ACL18518.1	IsMasterProtein	ribosomal protein L17 [Desulfitobacterium hafniense DCB-2]	10	442	10	24.4242	24.6214	24.7729	23.7813	23.6423	23.557	0.945952	4.17778e-09	3.21793e-08	25.0379	25.108	25.0258	23.7813	23.6423	23.557	1.39701	1.67199e-11	2.8162e-10	23.9501	23.8872	23.9131	23.7813	23.6423	23.557	0.256579	0.00545514	0.0116254	23.6088	23.5949	23.4329	23.7813	23.6423	23.557	-0.114677	0.168134	0.219572	23.7196	23.5892	23.7558	23.7813	23.6423	23.557
ACL18520	2823	ACL18520.1	IsMasterProtein	4-phytase [Desulfitobacterium hafniense DCB-2]	21	704	21	23.4147	23.7672	23.7224	23.3843	23.2496	23.2263	0.348006	0.000435402	0.000950338	23.1781	23.0161	23.153	23.3843	23.2496	23.2263	-0.171032	0.043792	0.0594472	23.3532	23.3506	23.3344	23.3843	23.2496	23.2263	0.0592789	0.457588	0.530218	23.7271	23.5822	23.6499	23.3843	23.2496	23.2263	0.366305	0.000272336	0.00065925	23.3564	23.4392	23.4872	23.3843	23.2496	23.2263
ACL18521	1561	ACL18521.1	IsMasterProtein	binding-protein-dependent transport systems inner membrane component [Desulfitobacterium hafniense DCB-2]	2	25	2	15.7599	15.9415	15.7528	15.7014	15.793	15.8292	0.0435018	0.620722	0.670329	15.6573	15.6917	15.7495	15.7014	15.793	15.8292	-0.075032	0.3972	0.444051	15.394	15.4618	15.7265	15.7014	15.793	15.8292	-0.247122	0.0116085	0.0226499	15.2519	15.457	15.4119	15.7014	15.793	15.8292	-0.400971	0.000303369	0.000726215	15.5665	15.664	15.5874	15.7014	15.793	15.8292
ACL18522	234	ACL18522.1	IsMasterProtein	binding-protein-dependent transport systems inner membrane component [Desulfitobacterium hafniense DCB-2]	7	84	7	20.0834	20.5034	20.433	19.9138	19.8433	19.8912	0.457154	7.03829e-05	0.000182382	20.3649	20.3009	20.3897	19.9138	19.8433	19.8912	0.469063	5.39443e-05	0.000124877	19.281	19.1978	19.2692	19.9138	19.8433	19.8912	-0.633422	1.80787e-06	8.915e-06	19.475	19.393	19.4868	19.9138	19.8433	19.8912	-0.431193	0.000126811	0.000332763	19.7713	19.9782	19.7587	19.9138	19.8433	19.8912
ACL18523	671	ACL18523.1	IsMasterProtein	oligopeptide/dipeptide ABC transporter, ATPase subunit [Desulfitobacterium hafniense DCB-2]	14	190	14	18.9154	19.2214	19.1475	18.6867	18.7141	18.7719	0.370497	4.67988e-05	0.000127162	19.0951	19.0837	19.146	18.6867	18.7141	18.7719	0.38402	3.19779e-05	7.79513e-05	18.5226	18.5327	18.5567	18.6867	18.7141	18.7719	-0.186915	0.0123917	0.0239874	18.5361	18.6586	18.6448	18.6867	18.7141	18.7719	-0.111086	0.112221	0.154187	18.6962	18.8682	18.8041	18.6867	18.7141	18.7719
ACL18524	10	ACL18524.1	IsMasterProtein	oligopeptide/dipeptide ABC transporter, ATPase subunit [Desulfitobacterium hafniense DCB-2]	15	216	14	20.4504	20.7411	20.6771	20.2551	20.4406	20.1864	0.328859	0.000663373	0.0013904	20.6391	20.5857	20.6086	20.2551	20.4406	20.1864	0.317093	0.00090439	0.00166251	20.0678	20.1079	20.0828	20.2551	20.4406	20.1864	-0.207843	0.0164787	0.0307368	20.2207	20.1887	20.1762	20.2551	20.4406	20.1864	-0.0988279	0.219093	0.27769	20.1965	20.46	20.2785	20.2551	20.4406	20.1864
ACL18526	1578	ACL18526.1	IsMasterProtein	metal dependent phosphohydrolase [Desulfitobacterium hafniense DCB-2]	3	24	3	15.2626	15.5457	15.4574	16.8213	17.005	16.8497	-1.47017	1.43247e-11	2.42739e-10	15.3948	15.473	15.488	16.8213	17.005	16.8497	-1.44008	1.93237e-11	3.14199e-10	16.6696	16.689	16.5191	16.8213	17.005	16.8497	-0.266107	0.00559837	0.0118854	16.0667	16.1412	16.2262	16.8213	17.005	16.8497	-0.747339	1.67411e-07	7.98772e-07	17.2126	17.0411	17.0039	16.8213	17.005	16.8497
ACL18527	1266	ACL18527.1	IsMasterProtein	conserved hypothetical protein [Desulfitobacterium hafniense DCB-2]	8	102	8	18.5843	18.5764	18.4587	19.435	19.3689	19.4767	-0.887065	1.04076e-10	1.42646e-09	18.8483	18.6816	18.6912	19.435	19.3689	19.4767	-0.686548	3.81656e-09	2.51677e-08	19.1546	19.27	19.2571	19.435	19.3689	19.4767	-0.199685	0.00321275	0.00718628	19.0676	19.1075	19.1412	19.435	19.3689	19.4767	-0.321465	4.65028e-05	0.000132136	19.3979	19.5649	19.4787	19.435	19.3689	19.4767
ACL18529	2432	ACL18529.1	IsMasterProtein	fumarate reductase/succinate dehydrogenase flavoprotein domain protein [Desulfitobacterium hafniense DCB-2]	2	16	1	13.8877	13.3136	13.2372	16.1037	15.9867	16.1872	-2.61302	1.20657e-11	2.08246e-10	13.958	13.8534	13.962	16.1037	15.9867	16.1872	-2.16804	1.76601e-10	1.85566e-09	15.8588	16.0751	15.7649	16.1037	15.9867	16.1872	-0.192928	0.202682	0.26807	14.6162	14.5265	14.8963	16.1037	15.9867	16.1872	-1.41285	6.41146e-08	3.39516e-07	14.7721	14.6487	14.7789	16.1037	15.9867	16.1872
ACL18532	1141	ACL18532.1	IsMasterProtein	fumarate reductase/succinate dehydrogenase flavoprotein domain protein [Desulfitobacterium hafniense DCB-2]	2	14	1
ACL18533	1898	ACL18533.1	IsMasterProtein	major facilitator superfamily MFS_1 [Desulfitobacterium hafniense DCB-2]	3	12	3
ACL18534	2833	ACL18534.1	IsMasterProtein	acetate/CoA ligase [Desulfitobacterium hafniense DCB-2]	30	389	30	20.2153	19.9778	20.0662	19.8114	19.694	19.8522	0.300552	0.0257893	0.0399484	19.3853	19.1394	19.2067	19.8114	19.694	19.8522	-0.542033	0.000451137	0.000871489	21.9395	21.8363	21.8692	19.8114	19.694	19.8522	2.09578	2.32783e-11	4.3682e-10	22.9673	23.0043	22.847	19.8114	19.694	19.8522	3.15366	5.832e-14	1.46903e-12	19.6824	19.5116	20.1632	19.8114	19.694	19.8522
ACL18535	2532	ACL18535.1	IsMasterProtein	tRNA pseudouridine synthase A [Desulfitobacterium hafniense DCB-2]	11	91	11	17.9549	17.8219	17.7559	17.6616	17.8187	17.8519	0.066857	0.308018	0.365078	17.8633	17.7717	17.7942	17.6616	17.8187	17.8519	0.0323706	0.616888	0.659334	17.444	17.5947	17.4912	17.6616	17.8187	17.8519	-0.26743	0.000729217	0.0019253	17.5387	17.6068	17.5098	17.6616	17.8187	17.8519	-0.225647	0.00281297	0.00552505	17.6575	17.7763	17.6996	17.6616	17.8187	17.8519
ACL18536	1859	ACL18536.1	IsMasterProtein	isochorismate synthase [Desulfitobacterium hafniense DCB-2]	18	336	18	20.642	20.654	20.7316	20.8529	20.7961	20.7337	-0.1184	0.0171341	0.0273598	20.7717	20.9053	20.7774	20.8529	20.7961	20.7337	0.023881	0.597094	0.641349	20.328	20.3593	20.2933	20.8529	20.7961	20.7337	-0.467403	2.20104e-08	1.64548e-07	20.2503	20.258	20.2029	20.8529	20.7961	20.7337	-0.55718	1.99169e-09	1.51325e-08	20.3009	20.3376	20.2554	20.8529	20.7961	20.7337
ACL18537	2877	ACL18537.1	IsMasterProtein	2-succinyl-6-hydroxy-2,4-cyclohexadiene-1-carboxylic acid synthase/2-oxoglutarate decarboxylase [Desulfitobacterium hafniense DCB-2]	20	486	20	21.1807	21.2606	21.3163	21.5801	21.4292	21.571	-0.274221	1.58284e-05	4.74343e-05	21.3284	21.3626	21.3401	21.5801	21.4292	21.571	-0.183054	0.000839512	0.0015514	20.9981	21.0397	21.0169	21.5801	21.4292	21.571	-0.508569	6.74919e-09	5.73579e-08	20.852	20.8767	20.8645	21.5801	21.4292	21.571	-0.662368	1.67944e-10	1.70135e-09	20.9956	21.053	20.95	21.5801	21.4292	21.571
ACL18538	2375	ACL18538.1	IsMasterProtein	alpha/beta hydrolase fold protein [Desulfitobacterium hafniense DCB-2]	3	20	3	14.4243	14.4758	14.1322	14.5169	14.8166	14.8992	-0.400163	0.00735156	0.0126492	14.4151	14.2799	14.4815	14.5169	14.8166	14.8992	-0.352058	0.015664	0.0228225	14.5029	14.9311	14.9155	14.5169	14.8166	14.8992	0.0389362	0.767512	0.814408	14.59	14.7129	14.7899	14.5169	14.8166	14.8992	-0.0466421	0.723405	0.77259	14.8202	14.7651	14.8747	14.5169	14.8166	14.8992
ACL18539	2598	ACL18539.1	IsMasterProtein	naphthoate synthase [Desulfitobacterium hafniense DCB-2]	14	389	14	21.9797	21.976	22.0828	22.6504	22.6998	22.5365	-0.616055	5.01211e-09	3.73703e-08	22.0857	22.1786	22.0347	22.6504	22.6998	22.5365	-0.529205	3.91404e-08	1.90324e-07	21.9655	21.9927	22.0504	22.6504	22.6998	22.5365	-0.62598	4.02307e-09	3.65211e-08	22.0778	22.0914	22.1141	22.6504	22.6998	22.5365	-0.534423	3.43468e-08	1.93616e-07	22.1351	22.2909	22.2076	22.6504	22.6998	22.5365
ACL18540	178	ACL18540.1	IsMasterProtein	O-succinylbenzoate-CoA ligase [Desulfitobacterium hafniense DCB-2]	12	145	12	18.2507	18.3494	18.6207	19.1224	18.8943	18.8221	-0.539325	9.49023e-05	0.000239699	18.6918	19.0257	18.7865	19.1224	18.8943	18.8221	-0.111604	0.294211	0.338663	18.6089	18.6857	18.6401	19.1224	18.8943	18.8221	-0.301378	0.0101777	0.0202253	18.5667	18.5193	18.3106	19.1224	18.8943	18.8221	-0.480776	0.0002888	0.000696026	18.9939	18.9744	18.9644	19.1224	18.8943	18.8221
ACL18541	34	ACL18541.1	IsMasterProtein	Mandelate racemase/muconate lactonizing protein [Desulfitobacterium hafniense DCB-2]	12	86	12	18.3881	18.3447	18.3401	18.8759	18.8333	18.6935	-0.44326	9.17497e-07	3.70711e-06	18.3555	18.3115	18.24	18.8759	18.8333	18.6935	-0.498553	2.08319e-07	8.52798e-07	18.2833	18.3757	18.3636	18.8759	18.8333	18.6935	-0.460068	5.77401e-07	3.1139e-06	18.0419	18.1459	18.132	18.8759	18.8333	18.6935	-0.694309	2.46482e-09	1.82802e-08	18.3933	18.4863	18.3128	18.8759	18.8333	18.6935
ACL18543	71	ACL18543.1	IsMasterProtein	peroxiredoxin [Desulfitobacterium hafniense DCB-2]	11	525	11	22.2965	22.2453	22.2418	22.9465	22.7598	22.6735	-0.532072	4.53724e-08	2.57848e-07	22.3231	22.23	22.2703	22.9465	22.7598	22.6735	-0.518823	6.33272e-08	2.93637e-07	22.0387	22.0868	22.0794	22.9465	22.7598	22.6735	-0.724981	6.55592e-10	7.57453e-09	22.226	22.2234	22.1944	22.9465	22.7598	22.6735	-0.578686	1.47313e-08	9.05247e-08	23.073	23.0635	23.1395	22.9465	22.7598	22.6735
ACL18544	2027	ACL18544.1	IsMasterProtein	alkyl hydroperoxide reductase F subunit [Desulfitobacterium hafniense DCB-2]	21	203	21	19.7024	19.5977	19.6498	20.1014	19.9138	19.8902	-0.318551	9.12259e-06	2.90841e-05	19.6563	19.6152	19.6021	20.1014	19.9138	19.8902	-0.343913	3.7512e-06	1.10151e-05	19.4654	19.469	19.5159	20.1014	19.9138	19.8902	-0.485072	4.96646e-08	3.33803e-07	19.4082	19.4531	19.4946	20.1014	19.9138	19.8902	-0.516513	2.1486e-08	1.27107e-07	20.342	20.3572	20.3471	20.1014	19.9138	19.8902
ACL18545	206	ACL18545.1	IsMasterProtein	molybdopterin oxidoreductase [Desulfitobacterium hafniense DCB-2]	3	15	3
ACL18551	2214	ACL18551.1	IsMasterProtein	transcriptional regulator, CdaR [Desulfitobacterium hafniense DCB-2]	5	25	5	15.562	15.4944	15.3211	15.8206	15.8274	15.9326	-0.401033	0.0025399	0.0047502	15.7305	15.5849	15.6734	15.8206	15.8274	15.9326	-0.197272	0.0958744	0.121571	15.7959	15.8612	16.0261	15.8206	15.8274	15.9326	0.0342162	0.762279	0.810084	15.6409	15.5657	15.7791	15.8206	15.8274	15.9326	-0.198324	0.0942727	0.131925	15.7938	15.5712	16.0954	15.8206	15.8274	15.9326
ACL18556	121	ACL18556.1	IsMasterProtein	cell wall/surface repeat protein [Desulfitobacterium hafniense DCB-2]	3	23	2
ACL18557	117	ACL18557.1	IsMasterProtein	protein of unknown function DUF214 [Desulfitobacterium hafniense DCB-2]	9	72	9	16.9873	17.0375	17.0003	17.0827	17.0692	17.1241	-0.0836757	0.115716	0.153337	16.7262	16.7082	16.8626	17.0827	17.0692	17.1241	-0.326308	9.47426e-06	2.58439e-05	17.6596	17.7747	17.721	17.0827	17.0692	17.1241	0.6264	2.23789e-09	2.13554e-08	17.5776	17.6736	17.5892	17.0827	17.0692	17.1241	0.521423	2.73236e-08	1.58171e-07	17.4586	17.3724	17.4075	17.0827	17.0692	17.1241
ACL18558	22	ACL18558.1	IsMasterProtein	hypothetical protein Dhaf_0491 [Desulfitobacterium hafniense DCB-2]	23	359	23	20.3371	20.4129	20.3663	20.3152	20.1913	20.3357	0.0913853	0.0668016	0.0942368	20.0803	20.1365	20.1822	20.3152	20.1913	20.3357	-0.147684	0.00600959	0.0094824	20.8875	20.8991	20.766	20.3152	20.1913	20.3357	0.570116	2.70976e-09	2.51711e-08	21.1022	21.129	21.1366	20.3152	20.1913	20.3357	0.84189	1.06272e-11	1.40566e-10	20.8078	20.8275	20.753	20.3152	20.1913	20.3357
ACL18559	135	ACL18559.1	IsMasterProtein	ABC transporter related [Desulfitobacterium hafniense DCB-2]	4	41	4	16.9681	16.4031	16.3017	16.5708	16.719	16.6444	-0.0870493	0.56102	0.615142	16.4108	15.9568	16.5129	16.5708	16.719	16.6444	-0.351203	0.029802	0.0413735	16.946	16.9456	17.0058	16.5708	16.719	16.6444	0.32108	0.0443797	0.0735977	16.9555	16.9262	16.9711	16.5708	16.719	16.6444	0.306221	0.0538	0.0796741	16.8586	16.7175	16.8248	16.5708	16.719	16.6444
ACL18560	2009	ACL18560.1	IsMasterProtein	signal transduction histidine kinase, LytS [Desulfitobacterium hafniense DCB-2]	2	8	2	13.1441	13.4095	13.1753	13.3122	13.7611	13.6415	-0.328581	0.0163481	0.0262245	13.3258	13.3112	13.4385	13.3122	13.7611	13.6415	-0.213051	0.100199	0.126253	14.1084	14.0313	13.8266	13.3122	13.7611	13.6415	0.417186	0.00369092	0.00815794	13.6604	13.4756	13.6181	13.3122	13.7611	13.6415	0.0131205	0.915549	0.936311	14.003	13.905	14.0456	13.3122	13.7611	13.6415
ACL18561	2827	ACL18561.1	IsMasterProtein	signal transduction histidine kinase, LytS [Desulfitobacterium hafniense DCB-2]	3	9	3	14.7077	14.9086	14.4262	14.4447	14.7739	14.8076	0.00539163	0.968563	0.974138	14.8075	14.5087	14.9392	14.4447	14.7739	14.8076	0.0763523	0.578759	0.624069	14.9045	15.0008	15.1085	14.4447	14.7739	14.8076	0.329207	0.0271044	0.0476628	15.8657	15.6754	15.8117	14.4447	14.7739	14.8076	1.10887	5.59982e-07	2.39405e-06	14.7674	14.9136	14.9586	14.4447	14.7739	14.8076
ACL18562	229	ACL18562.1	IsMasterProtein	response regulator receiver and SARP domain protein [Desulfitobacterium hafniense DCB-2]	2	5	2
ACL18563	2585	ACL18563.1;ACL19977.1	IsMasterProtein	Immunoglobulin I-set domain protein [Desulfitobacterium hafniense DCB-2]	6	47	5	16.878	16.6972	16.7308	16.6903	16.5808	16.6536	0.127136	0.177984	0.223962	16.6371	16.7173	16.5685	16.6903	16.5808	16.6536	-0.000580722	0.994936	0.996013	16.5284	16.8661	16.4372	16.6903	16.5808	16.6536	-0.0309832	0.73538	0.788531	16.678	16.5247	16.5432	16.6903	16.5808	16.6536	-0.0595697	0.517981	0.587144	16.648	16.5777	16.5891	16.6903	16.5808	16.6536
ACL18568	2423	ACL18568.1	IsMasterProtein	conserved hypothetical protein [Desulfitobacterium hafniense DCB-2]	8	44	8	17.266	17.4219	17.3237	17.2511	17.1746	17.2881	0.0992654	0.136675	0.177907	17.3078	17.2819	17.2606	17.2511	17.1746	17.2881	0.0454878	0.482349	0.529089	17.3774	17.5516	17.4352	17.2511	17.1746	17.2881	0.216803	0.00365837	0.00810338	17.1549	17.3829	17.2318	17.2511	17.1746	17.2881	0.0186115	0.772233	0.815702	17.1863	17.1111	17.1881	17.2511	17.1746	17.2881
ACL18570	1152	ACL18570.1	IsMasterProtein	transcriptional regulator, PadR-like family [Desulfitobacterium hafniense DCB-2]	3	24	3	15.6633	15.7529	15.9456	15.6028	15.6267	15.6008	0.177154	0.0885203	0.12091	15.7941	16.0854	15.872	15.6028	15.6267	15.6008	0.307069	0.00647367	0.0101289	15.5756	15.6348	15.6128	15.6028	15.6267	15.6008	-0.00236794	0.980905	0.98655	15.3903	15.7328	15.6947	15.6028	15.6267	15.6008	-0.00419505	0.966179	0.973318	15.4226	15.5002	15.3363	15.6028	15.6267	15.6008
ACL18573	2328	ACL18573.1	IsMasterProtein	transcriptional regulator, XRE family [Desulfitobacterium hafniense DCB-2]	2	16	2	16.5242	16.6441	16.76	16.5502	16.5806	16.2711	0.175444	0.112061	0.148917	16.4919	16.8085	16.5465	16.5502	16.5806	16.2711	0.148307	0.174105	0.209465	16.0526	16.2844	16.215	16.5502	16.5806	16.2711	-0.283323	0.0155682	0.0293322	16.3254	16.2662	16.3432	16.5502	16.5806	16.2711	-0.155709	0.154849	0.204998	16.2887	16.0096	16.1427	16.5502	16.5806	16.2711
ACL18575	2164	ACL18575.1	IsMasterProtein	transcriptional regulator, MarR family [Desulfitobacterium hafniense DCB-2]	5	28	5	15.3339	15.4473	15.4696	15.3253	15.2798	15.2598	0.128623	0.123086	0.162257	15.4537	15.471	15.367	15.3253	15.2798	15.2598	0.142272	0.0907867	0.115856	15.1363	15.1123	15.2793	15.3253	15.2798	15.2598	-0.112328	0.174125	0.233951	15.1139	15.0708	14.9303	15.3253	15.2798	15.2598	-0.249983	0.00623341	0.0113394	15.0742	14.9107	15.182	15.3253	15.2798	15.2598
ACL18576	2671	ACL18576.1	IsMasterProtein	cyclase family protein [Desulfitobacterium hafniense DCB-2]	4	22	4	15.7702	15.8414	15.776	15.7593	15.9226	15.7416	-0.0119498	0.909949	0.924162	16.0835	15.6668	15.7638	15.7593	15.9226	15.7416	0.0301773	0.775422	0.807178	15.8829	16.0709	16.2048	15.7593	15.9226	15.7416	0.245047	0.0322083	0.0555548	16.1754	16.218	16.1223	15.7593	15.9226	15.7416	0.364077	0.00315916	0.00614257	16.0712	16.0735	16.2952	15.7593	15.9226	15.7416
ACL18580	984	ACL18580.1	IsMasterProtein	transcriptional regulator, XRE family [Desulfitobacterium hafniense DCB-2]	4	25	4	15.2678	15.2582	15.3041	15.2154	15.3382	15.0823	0.0647679	0.493158	0.550666	15.3587	15.4847	15.2811	15.2154	15.3382	15.0823	0.162888	0.0975132	0.123314	15.2882	15.4018	15.4061	15.2154	15.3382	15.0823	0.153456	0.116683	0.166962	15.0383	15.2958	15.149	15.2154	15.3382	15.0823	-0.0509057	0.58902	0.650435	14.9942	14.754	15.033	15.2154	15.3382	15.0823
ACL18581	132	ACL18581.1	IsMasterProtein	iron-containing alcohol dehydrogenase [Desulfitobacterium hafniense DCB-2]	15	366	15	19.8346	17.8576	17.6847	16.3527	15.3351	16.4392	2.41664	0.000168989	0.000401438	16.3201	14.7281	15.2035	16.3527	15.3351	16.4392	-0.625103	0.219409	0.260275	24.1839	24.3938	23.697	16.3527	15.3351	16.4392	8.04922	4.3744e-11	7.28025e-10	23.456	23.5524	23.6273	16.3527	15.3351	16.4392	7.50291	1.19784e-10	1.24504e-09	18.3361	17.7457	18.0017	16.3527	15.3351	16.4392
ACL18582	896	ACL18582.1	IsMasterProtein	GAF modulated sigma54 specific transcriptional regulator, Fis family [Desulfitobacterium hafniense DCB-2]	8	49	6	16.7413	16.6177	16.6421	16.3025	16.3443	16.3853	0.323009	0.000114094	0.000281809	16.3894	16.6068	16.415	16.3025	16.3443	16.3853	0.126374	0.0617965	0.0815783	17.0083	17.0797	16.9288	16.3025	16.3443	16.3853	0.661553	2.22702e-08	1.66046e-07	17.1097	17.2167	17.1566	16.3025	16.3443	16.3853	0.816964	1.23272e-09	9.79169e-09	16.3073	16.2483	16.3178	16.3025	16.3443	16.3853
ACL18584	1282	ACL18584.1	IsMasterProtein	conserved hypothetical protein [Desulfitobacterium hafniense DCB-2]	5	227	5	20.4455	20.8559	20.6711	22.2438	22.5541	22.7372	-1.8542	2.17241e-08	1.35582e-07	22.1517	22.2924	22.1252	22.2438	22.5541	22.7372	-0.321951	0.0859681	0.110209	21.8925	21.7981	22.595	22.2438	22.5541	22.7372	-0.416485	0.0311209	0.0539121	22.43	22.1283	22.3756	22.2438	22.5541	22.7372	-0.200388	0.270714	0.334623	23.1642	22.9534	22.9641	22.2438	22.5541	22.7372
ACL18588	2866	ACL18588.1	IsMasterProtein	two component transcriptional regulator, winged helix family [Desulfitobacterium hafniense DCB-2]	2	13	2	16.3325	16.3483	16.2171	15.9168	16.1846	15.9154	0.29367	0.00152066	0.00297951	16.4298	16.3305	16.4189	15.9168	16.1846	15.9154	0.387431	0.000129021	0.000275797	15.8813	16.0999	16.0988	15.9168	16.1846	15.9154	0.0210292	0.786	0.828055	16.4689	16.453	16.4964	15.9168	16.1846	15.9154	0.467106	1.82191e-05	5.68535e-05	16.4697	16.4305	16.418	15.9168	16.1846	15.9154
ACL18593	2695	ACL18593.1	IsMasterProtein	transcriptional regulator, AraC family [Desulfitobacterium hafniense DCB-2]	2	26	2	12.8195	12.8039	12.3641	12.6106	12.8864	12.9281	-0.145911	0.633422	0.681172	13.0052	11.7797	12.6392	12.6106	12.8864	12.9281	-0.333705	0.283001	0.327107	13.1885	11.9833	12.218	12.6106	12.8864	12.9281	-0.345154	0.267446	0.337445	17.2207	16.8893	17.2514	12.6106	12.8864	12.9281	4.31211	3.09637e-10	2.89547e-09	19.0017	19.3371	19.3891	12.6106	12.8864	12.9281
ACL18594	598	ACL18594.1	IsMasterProtein	Endopeptidase Clp [Desulfitobacterium hafniense DCB-2]	10	225	10	17.8073	17.7575	17.6526	17.9969	17.6638	18.1973	-0.213558	0.263633	0.31786	17.7777	17.1048	18.0493	17.9969	17.6638	18.1973	-0.308775	0.113748	0.141791	19.2069	18.8859	19.0442	17.9969	17.6638	18.1973	1.09295	2.60426e-05	9.83989e-05	22.8082	22.6724	23.0272	17.9969	17.6638	18.1973	4.88324	4.1268e-14	1.09891e-12	24.2012	24.3229	24.27	17.9969	17.6638	18.1973
ACL18595	1207	ACL18595.1	IsMasterProtein	major facilitator superfamily MFS_1 [Desulfitobacterium hafniense DCB-2]	2	8	2	15.1364	15.0784	15.0979	14.2996	14.0679	14.1539	0.930493	1.87066e-07	8.98688e-07	15.1517	15.6605	15.3794	14.2996	14.0679	14.1539	1.22345	4.85518e-09	3.02824e-08	14.9778	15.0482	15.0809	14.2996	14.0679	14.1539	0.861859	4.96189e-07	2.70966e-06	15.1547	15.1158	15.2551	14.2996	14.0679	14.1539	1.00144	7.18774e-08	3.74943e-07	15.4828	15.335	15.4866	14.2996	14.0679	14.1539
ACL18596	2191	ACL18596.1	IsMasterProtein	methyl-accepting chemotaxis sensory transducer [Desulfitobacterium hafniense DCB-2]	4	44	3	14.6696	14.7945	14.6357	15.3455	15.2039	15.1013	-0.516935	8.42552e-06	2.7109e-05	14.6718	14.463	14.474	15.3455	15.2039	15.1013	-0.680608	3.00445e-07	1.1815e-06	16.2601	16.3561	16.3735	15.3455	15.2039	15.1013	1.11302	3.8818e-10	4.88897e-09	16.2777	16.2215	16.1908	15.3455	15.2039	15.1013	1.01311	1.45395e-09	1.14514e-08	15.2481	15.1416	15.2788	15.3455	15.2039	15.1013
ACL18598	1643	ACL18598.1	IsMasterProtein	sigma54 specific transcriptional regulator, Fis family [Desulfitobacterium hafniense DCB-2]	8	49	8	18.1489	18.2972	18.2875	19.4057	19.2784	19.2963	-1.08226	2.30429e-12	5.32463e-11	18.7521	18.8066	18.7529	19.4057	19.2784	19.2963	-0.556284	2.77608e-08	1.40107e-07	17.4025	17.3169	17.3039	19.4057	19.2784	19.2963	-1.98568	2.83078e-16	6.02039e-14	17.308	17.189	17.3451	19.4057	19.2784	19.2963	-2.04609	1.80658e-16	1.804e-14	18.3108	18.3662	18.3125	19.4057	19.2784	19.2963
ACL18607	1031	ACL18607.1	IsMasterProtein	dihydropteroate synthase DHPS [Desulfitobacterium hafniense DCB-2]	2	35	1
ACL18609	148	ACL18609.1	IsMasterProtein	conserved hypothetical protein [Desulfitobacterium hafniense DCB-2]	2	10	2	12.4398	11.9444	13.0519	14.2387	13.7531	13.5211	-1.35891	6.20824e-05	0.000163141	12.5436	13.2619	12.8808	14.2387	13.7531	13.5211	-0.942195	0.00173446	0.00301776	14.854	14.6011	14.7	14.2387	13.7531	13.5211	0.880708	0.00288729	0.00656329	13.274	13.5645	13.4203	14.2387	13.7531	13.5211	-0.418048	0.112686	0.154673	13.8217	13.474	13.5241	14.2387	13.7531	13.5211
ACL18612	2441	ACL18612.1	IsMasterProtein	transcriptional regulator, CdaR [Desulfitobacterium hafniense DCB-2]	10	79	10	17.6315	17.7257	17.6502	18.0572	18.0657	18.144	-0.419853	1.63404e-06	6.19916e-06	17.6576	17.4607	17.572	18.0572	18.0657	18.144	-0.525551	9.58514e-08	4.24723e-07	17.9145	18.0141	18.0621	18.0572	18.0657	18.144	-0.0920577	0.118169	0.168829	18.1989	18.2258	18.1816	18.0572	18.0657	18.144	0.113105	0.059708	0.0873135	17.8126	17.7711	17.686	18.0572	18.0657	18.144
ACL18615	2898	ACL18615.1	IsMasterProtein	4Fe-4S ferredoxin iron-sulfur binding domain protein [Desulfitobacterium hafniense DCB-2]	3	13	3	10.8229	10.9782	10.6317	9.99053	11.5505	11.6183	-0.242186	0.567634	0.62142	11.3302	10.0287	11.2002	9.99053	11.5505	11.6183	-0.200101	0.636178	0.677362	11.2447	11.8312	11.6873	9.99053	11.5505	11.6183	0.534627	0.216474	0.283362	11.53	11.0944	11.6861	9.99053	11.5505	11.6183	0.383747	0.369071	0.439682	11.6138	10.8941	11.6571	9.99053	11.5505	11.6183
ACL18617	2683	ACL18617.1	IsMasterProtein	Nitrate reductase [Desulfitobacterium hafniense DCB-2]	5	37	5	15.822	15.7589	15.5308	16.5562	16.3632	16.528	-0.778593	5.48146e-08	3.06523e-07	16.0503	16.1059	16.113	16.5562	16.3632	16.528	-0.392722	0.000161061	0.000338338	15.9608	15.9558	15.8746	16.5562	16.3632	16.528	-0.552073	4.09079e-06	1.84495e-05	15.7466	15.8332	15.6932	16.5562	16.3632	16.528	-0.724825	1.39898e-07	6.82642e-07	15.33	15.4813	15.5019	16.5562	16.3632	16.528
ACL18618	1835	ACL18618.1	IsMasterProtein	4Fe-4S ferredoxin iron-sulfur binding domain protein [Desulfitobacterium hafniense DCB-2]	4	29	4	15.2269	15.1576	15.6323	16.3893	16.2125	16.1618	-0.915582	9.07917e-06	2.89787e-05	15.5747	16.2051	15.8744	16.3893	16.2125	16.1618	-0.3698	0.0185186	0.0265477	15.6134	15.6018	15.6348	16.3893	16.2125	16.1618	-0.63786	0.000374432	0.00107046	15.186	15.2124	15.3095	16.3893	16.2125	16.1618	-1.01857	2.61402e-06	9.85012e-06	15.0378	14.814	15.045	16.3893	16.2125	16.1618
ACL18619	1546	ACL18619.1	IsMasterProtein	transcriptional regulator, CdaR [Desulfitobacterium hafniense DCB-2]	5	37	5	16.1525	16.03	15.9988	16.3734	16.3226	16.3907	-0.301757	0.00018285	0.000431434	15.2711	15.3956	15.2245	16.3734	16.3226	16.3907	-1.06509	2.13252e-11	3.38848e-10	16.3511	16.4258	16.305	16.3734	16.3226	16.3907	-0.00155343	0.980154	0.986504	16.6194	16.5872	16.4882	16.3734	16.3226	16.3907	0.20273	0.00480394	0.00898449	15.7842	15.7571	15.8184	16.3734	16.3226	16.3907
ACL18620	259	ACL18620.1	IsMasterProtein	GTP cyclohydrolase I [Desulfitobacterium hafniense DCB-2]	4	26	4
ACL18622	1935	ACL18622.1	IsMasterProtein	Formate--tetrahydrofolate ligase [Desulfitobacterium hafniense DCB-2]	28	692	27	21.4898	20.9143	20.4523	19.1883	18.4494	19.1638	2.01829	8.94702e-08	4.67586e-07	19.8827	19.7681	20.0614	19.1883	18.4494	19.1638	0.97024	0.000359815	0.000705499	24.4633	24.6362	24.7077	19.1883	18.4494	19.1638	5.66856	3.783e-14	2.07397e-12	23.8699	23.7669	23.7905	19.1883	18.4494	19.1638	4.87525	3.51804e-13	7.02603e-12	22.6256	22.8035	22.8881	19.1883	18.4494	19.1638
ACL18623	77	ACL18623.1	IsMasterProtein	Formiminotransferase-cyclodeaminase [Desulfitobacterium hafniense DCB-2]	13	239	13	18.9508	18.6974	18.2939	17.1012	17.1471	17.2852	1.46953	3.98546e-09	3.09537e-08	17.7225	17.6003	17.7185	17.1012	17.1471	17.2852	0.502596	0.000934101	0.00170926	21.5813	21.6315	21.8426	17.1012	17.1471	17.2852	4.50732	3.22982e-16	6.02039e-14	20.9959	20.8933	20.9909	17.1012	17.1471	17.2852	3.7822	4.44367e-15	1.94133e-13	19.7072	19.9345	19.9275	17.1012	17.1471	17.2852
ACL18624	557	ACL18624.1	IsMasterProtein	Methylenetetrahydrofolate dehydrogenase (NADP(+)) [Desulfitobacterium hafniense DCB-2]	8	126	8	18.2483	17.843	17.6485	16.4387	16.5075	16.5631	1.41018	3.02665e-09	2.4529e-08	16.9098	17.1298	17.1958	16.4387	16.5075	16.5631	0.575396	0.000158055	0.000332273	20.9741	21.1919	21.2449	16.4387	16.5075	16.5631	4.63385	8.52541e-17	2.38371e-14	20.1748	20.1839	20.1294	16.4387	16.5075	16.5631	3.65961	2.91689e-15	1.38231e-13	19.252	19.2708	19.3162	16.4387	16.5075	16.5631
ACL18625	2216	ACL18625.1	IsMasterProtein	AAA ATPase [Desulfitobacterium hafniense DCB-2]	2	17	2	16.1165	15.7125	16.7152	16.0998	16.6495	16.5461	-0.250406	0.446278	0.504567	15.2858	17.0052	15.7876	16.0998	16.6495	16.5461	-0.40566	0.22436	0.265697	16.6623	16.6382	16.8294	16.0998	16.6495	16.5461	0.278158	0.398596	0.471237	16.5954	16.745	16.7663	16.0998	16.6495	16.5461	0.270397	0.41158	0.482304	15.7826	15.9263	15.9188	16.0998	16.6495	16.5461
ACL18628	245	ACL18628.1	IsMasterProtein	protein of unknown function DUF21 [Desulfitobacterium hafniense DCB-2]	3	28	3	16.0158	16.2368	15.8001	16.207	16.4361	16.2871	-0.292525	0.00569818	0.0100139	15.9921	15.9409	16.0665	16.207	16.4361	16.2871	-0.310232	0.00381615	0.00620707	16.363	16.4651	16.2985	16.207	16.4361	16.2871	0.0654957	0.482253	0.554432	16.4877	16.4734	16.5275	16.207	16.4361	16.2871	0.186105	0.0584277	0.0857103	16.0032	16.0913	15.9715	16.207	16.4361	16.2871
ACL18632	912	ACL18632.1	IsMasterProtein	hypothetical protein Dhaf_0565 [Desulfitobacterium hafniense DCB-2]	4	46	4	18.7436	18.4591	18.4409	18.8216	18.7696	18.7345	-0.227359	0.00715214	0.0123212	18.1287	18.0645	18.1345	18.8216	18.7696	18.7345	-0.666006	1.58005e-07	6.69366e-07	18.6917	18.7288	18.7526	18.8216	18.7696	18.7345	-0.0508585	0.497596	0.56903	19.319	19.2218	19.254	18.8216	18.7696	18.7345	0.489702	6.88131e-06	2.3724e-05	18.3014	18.1498	18.0467	18.8216	18.7696	18.7345
ACL18633	2248	ACL18633.1	IsMasterProtein	diguanylate cyclase [Desulfitobacterium hafniense DCB-2]	11	90	11	18.5722	18.4879	18.7863	18.6069	18.347	18.4466	0.148632	0.151997	0.195755	18.3351	18.7275	18.3727	18.6069	18.347	18.4466	0.0115833	0.907956	0.921468	18.2661	18.2188	18.2847	18.6069	18.347	18.4466	-0.210298	0.0495579	0.0807952	18.2821	18.3289	18.3764	18.6069	18.347	18.4466	-0.137757	0.182207	0.235204	17.4799	17.6736	17.5429	18.6069	18.347	18.4466
ACL18635	1623	ACL18635.1	IsMasterProtein	prevent-host-death family protein [Desulfitobacterium hafniense DCB-2]	5	39	5	17.7778	17.7032	17.6982	17.8064	18.0273	17.4911	-0.0485677	0.703341	0.744902	18.1111	17.9864	17.9867	17.8064	18.0273	17.4911	0.253077	0.0611814	0.0808809	17.7197	17.7879	18.0051	17.8064	18.0273	17.4911	0.0625705	0.624263	0.690716	17.8598	17.6507	17.9942	17.8064	18.0273	17.4911	0.0599005	0.639016	0.695932	17.2636	16.9057	17.1827	17.8064	18.0273	17.4911
ACL18637	172	ACL18637.1	IsMasterProtein	fumarate reductase/succinate dehydrogenase flavoprotein domain protein [Desulfitobacterium hafniense DCB-2]	2	11	2	13.6519	13.9294	13.8173	15.1919	15.2229	15.2227	-1.41292	1.55354e-10	1.92198e-09	14.4629	14.3581	14.676	15.1919	15.2229	15.2227	-0.713457	1.46259e-06	4.77176e-06	14.3755	14.6035	14.4452	15.1919	15.2229	15.2227	-0.737764	9.69793e-07	5.05885e-06	14.6247	14.5804	14.5363	15.1919	15.2229	15.2227	-0.632028	6.17861e-06	2.16589e-05	14.9041	14.8448	14.9796	15.1919	15.2229	15.2227
ACL18638	676	ACL18638.1	IsMasterProtein	transcriptional regulator, LysR family [Desulfitobacterium hafniense DCB-2]	4	11	4	14.6378	14.7677	14.4529	14.722	14.9371	14.8098	-0.203482	0.0523892	0.0750411	14.7369	14.6593	14.6906	14.722	14.9371	14.8098	-0.127365	0.207224	0.246658	14.6578	14.4221	14.6863	14.722	14.9371	14.8098	-0.234204	0.0283886	0.0496401	14.6623	14.6746	14.6411	14.722	14.9371	14.8098	-0.163583	0.111062	0.152819	14.5142	14.5292	14.3157	14.722	14.9371	14.8098
ACL18639	2233	ACL18639.1	IsMasterProtein	transcriptional regulator, LysR family [Desulfitobacterium hafniense DCB-2]	3	32	3	13.9584	14.1443	13.9592	14.8656	14.8467	14.9921	-0.880805	1.98284e-06	7.37236e-06	14.5785	14.5952	14.4477	14.8656	14.8467	14.9921	-0.360993	0.00807683	0.0124003	14.3517	14.6532	14.6323	14.8656	14.8467	14.9921	-0.355723	0.00884631	0.0178073	14.3001	14.5824	14.7383	14.8656	14.8467	14.9921	-0.36119	0.00804947	0.0142716	14.5757	14.3648	14.6602	14.8656	14.8467	14.9921
ACL18640	2888	ACL18640.1	IsMasterProtein	FMN-binding domain protein [Desulfitobacterium hafniense DCB-2]	6	31	6	15.7866	15.845	15.8704	16.8092	16.6968	16.7965	-0.933516	1.21828e-10	1.62205e-09	16.0652	16.1018	16.0604	16.8092	16.6968	16.7965	-0.69168	8.07162e-09	4.63414e-08	15.8571	15.9955	15.8961	16.8092	16.6968	16.7965	-0.851255	4.51358e-10	5.60887e-09	15.7613	15.8925	15.7056	16.8092	16.6968	16.7965	-0.981028	5.98575e-11	6.5632e-10	15.552	15.4653	15.569	16.8092	16.6968	16.7965
ACL18643	1712	ACL18643.1	IsMasterProtein	addiction module antitoxin, RelB/DinJ family [Desulfitobacterium hafniense DCB-2]	3	27	3	14.9561	15.2036	15.2346	14.4966	14.4794	14.4675	0.650282	0.000397876	0.000877336	15.5177	15.7034	15.5986	14.4966	14.4794	14.4675	1.12535	1.06873e-06	3.63082e-06	15.3202	15.2008	15.3069	14.4966	14.4794	14.4675	0.79479	5.64185e-05	0.000198423	15.2683	15.3141	15.2257	14.4966	14.4794	14.4675	0.788199	6.15076e-05	0.000172441	14.4282	14.7785	13.9584	14.4966	14.4794	14.4675
ACL18647	116	ACL18647.1	IsMasterProtein	molybdopterin oxidoreductase [Desulfitobacterium hafniense DCB-2]	2	15	2	14.0655	13.9884	13.5373	15.7099	16.1938	16.022	-2.11147	4.13751e-10	4.34905e-09	14.5995	14.1292	14.1802	15.7099	16.1938	16.022	-1.67226	1.05204e-08	5.76765e-08	15.4667	15.3762	15.4861	15.7099	16.1938	16.022	-0.532218	0.00286079	0.00651366	13.8251	13.9166	13.7699	15.7099	16.1938	16.022	-2.13802	3.46752e-10	3.19973e-09	14.3033	14.2583	14.1646	15.7099	16.1938	16.022
ACL18648	2272	ACL18648.1	IsMasterProtein	Cna B domain protein [Desulfitobacterium hafniense DCB-2]	2	18	2	14.7552	14.8147	14.6793	17.2618	17.4893	17.2237	-2.57518	1.69081e-14	7.50397e-13	15.3579	15.0236	15.079	17.2618	17.4893	17.2237	-2.17147	2.11613e-13	1.11636e-11	16.5749	16.678	16.5171	17.2618	17.4893	17.2237	-0.734914	7.55359e-07	3.97737e-06	15.4868	15.4277	15.5145	17.2618	17.4893	17.2237	-1.8486	2.255e-12	3.50277e-11	15.8218	15.6498	15.6601	17.2618	17.4893	17.2237
ACL18651	879	ACL18651.1	IsMasterProtein	sigma54 specific transcriptional regulator, Fis family [Desulfitobacterium hafniense DCB-2]	6	20	5	16.079	16.0768	16.4807	16.2556	15.8683	16.1436	0.122981	0.415073	0.473691	16.2275	16.904	16.5344	16.2556	15.8683	16.1436	0.466105	0.0062058	0.00975347	16.6746	16.6174	16.4585	16.2556	15.8683	16.1436	0.494324	0.00417831	0.00915561	16.2489	16.4081	16.2877	16.2556	15.8683	16.1436	0.225706	0.1447	0.193302	16.0636	16.0866	16.071	16.2556	15.8683	16.1436
ACL18654	1868	ACL18654.1	IsMasterProtein	iron-containing alcohol dehydrogenase [Desulfitobacterium hafniense DCB-2]	11	90	11	19.1507	19.2117	19.3078	18.7858	18.8599	18.8621	0.38745	3.812e-07	1.68783e-06	19.3226	19.4079	19.2983	18.7858	18.8599	18.8621	0.506998	1.10996e-08	6.0496e-08	18.6253	18.6867	18.6724	18.7858	18.8599	18.8621	-0.174477	0.00162933	0.00396484	18.6616	18.6312	18.6296	18.7858	18.8599	18.8621	-0.195157	0.000646192	0.00144425	17.9527	18.0364	17.9531	18.7858	18.8599	18.8621
ACL18655	1496	ACL18655.1	IsMasterProtein	hypothetical protein Dhaf_0589 [Desulfitobacterium hafniense DCB-2]	11	139	11	17.8155	17.6129	17.6229	18.2336	17.993	18.3074	-0.494213	1.31522e-05	4.01896e-05	17.5678	17.2909	17.4125	18.2336	17.993	18.3074	-0.754247	7.39005e-08	3.37624e-07	20.7699	20.7793	20.8175	18.2336	17.993	18.3074	2.61092	1.3525e-15	1.64417e-13	20.7623	20.7619	20.8066	18.2336	17.993	18.3074	2.59893	1.44876e-15	7.86928e-14	20.1264	20.1824	20.1443	18.2336	17.993	18.3074
ACL18657	666	ACL18657.1	IsMasterProtein	zinc finger CDGSH-type domain protein [Desulfitobacterium hafniense DCB-2]	6	59	6	17.745	17.9596	18.2915	18.391	18.2162	18.1399	-0.250349	0.0621835	0.0881669	18.106	18.5225	18.1688	18.391	18.2162	18.1399	0.0167049	0.894887	0.909856	17.979	17.9489	17.9617	18.391	18.2162	18.1399	-0.285836	0.03615	0.0612578	18.9087	18.7752	18.653	18.391	18.2162	18.1399	0.529921	0.000668856	0.00148895	17.737	17.8547	17.7	18.391	18.2162	18.1399
ACL18663	368	ACL18663.1	IsMasterProtein	conserved hypothetical protein [Desulfitobacterium hafniense DCB-2]	2	16	2	14.9528	14.7272	14.7892	14.597	14.6917	14.6877	0.164268	0.0695606	0.0975384	14.804	14.8684	14.7668	14.597	14.6917	14.6877	0.154268	0.0863686	0.110672	14.8434	14.8698	14.865	14.597	14.6917	14.6877	0.200595	0.0305837	0.053113	14.3713	14.6728	14.4079	14.597	14.6917	14.6877	-0.174792	0.0551155	0.0812779	13.917	13.9511	13.9815	14.597	14.6917	14.6877
ACL18664	1153	ACL18664.1	IsMasterProtein	conserved hypothetical protein [Desulfitobacterium hafniense DCB-2]	2	32	2	16.883	16.7532	16.8804	16.6051	16.5489	16.4041	0.319544	0.00322779	0.00594917	17.0348	17.0404	16.9803	16.6051	16.5489	16.4041	0.499131	6.41085e-05	0.000146086	16.3665	16.4251	16.4375	16.6051	16.5489	16.4041	-0.109656	0.24901	0.318642	16.4876	16.3787	16.7771	16.6051	16.5489	16.4041	0.0284583	0.75994	0.804846	15.9709	15.7198	15.7527	16.6051	16.5489	16.4041
ACL18665	2523	ACL18665.1	IsMasterProtein	transcriptional regulator, XRE family [Desulfitobacterium hafniense DCB-2]	3	38	3	18.0636	18.0276	18.2148	18.1415	17.9701	17.9938	0.0668494	0.581728	0.633791	18.0128	18.2339	17.9257	18.1415	17.9701	17.9938	0.0223144	0.853446	0.874079	17.8641	17.9071	17.7132	18.1415	17.9701	17.9938	-0.207011	0.10157	0.149941	17.6098	17.5244	17.3836	18.1415	17.9701	17.9938	-0.529229	0.000452086	0.00104121	15.919	15.6885	16.2576	18.1415	17.9701	17.9938
ACL18668	1958	ACL18668.1	IsMasterProtein	acetyl-CoA acetyltransferase [Desulfitobacterium hafniense DCB-2]	6	32	6	15.3748	15.4407	15.3538	15.5546	15.6907	15.5258	-0.200578	0.140696	0.1828	15.7608	15.4887	15.5425	15.5546	15.6907	15.5258	0.00695753	0.9577	0.963558	15.4324	15.5111	15.5618	15.5546	15.6907	15.5258	-0.0886059	0.502623	0.573426	15.2486	15.3552	15.8792	15.5546	15.6907	15.5258	-0.0960288	0.4681	0.53794	15.2541	14.9967	15.0739	15.5546	15.6907	15.5258
ACL18670	1463	ACL18670.1	IsMasterProtein	PAS modulated sigma54 specific transcriptional regulator, Fis family [Desulfitobacterium hafniense DCB-2]	12	93	12	18.2183	18.2636	17.9299	18.6847	18.6819	18.6919	-0.548895	2.12038e-06	7.80077e-06	18.6514	18.4445	18.7057	18.6847	18.6819	18.6919	-0.0855945	0.266754	0.310509	18.4981	18.5105	18.5416	18.6847	18.6819	18.6919	-0.169426	0.0373295	0.0630274	18.2143	18.2585	18.219	18.6847	18.6819	18.6919	-0.455534	1.82859e-05	5.69982e-05	17.8274	17.8203	17.8603	18.6847	18.6819	18.6919
ACL18682	443	ACL18682.1	IsMasterProtein	transcriptional regulator, LysR family [Desulfitobacterium hafniense DCB-2]	6	40	6	17.4011	17.4545	17.283	17.3365	17.4151	17.4743	-0.0290644	0.654115	0.700194	17.4293	17.3081	17.5602	17.3365	17.4151	17.4743	0.0239241	0.711967	0.746964	17.2591	17.2101	17.2516	17.3365	17.4151	17.4743	-0.168312	0.0182008	0.0334579	17.4436	17.5048	17.4256	17.3365	17.4151	17.4743	0.0493784	0.449405	0.519874	16.6931	16.5831	16.6533	17.3365	17.4151	17.4743
ACL18683	1700	ACL18683.1	IsMasterProtein	type I phosphodiesterase/nucleotide pyrophosphatase [Desulfitobacterium hafniense DCB-2]	8	53	8	16.2805	16.1954	16.011	17.7591	17.6558	17.7392	-1.55573	7.42528e-14	2.88348e-12	16.625	16.5876	16.6446	17.7591	17.6558	17.7392	-1.09894	1.21837e-11	2.1425e-10	16.8966	16.9402	16.9271	17.7591	17.6558	17.7392	-0.796719	1.19618e-09	1.26208e-08	16.98	16.8489	16.8707	17.7591	17.6558	17.7392	-0.81814	8.25001e-10	6.9063e-09	17.3643	17.3398	17.3948	17.7591	17.6558	17.7392
ACL18685	1143	ACL18685.1	IsMasterProtein	TRAP transporter solute receptor, TAXI family [Desulfitobacterium hafniense DCB-2]	5	37	5	14.6521	14.8162	14.6682	16.3282	15.9322	16.1418	-1.42193	1.15398e-10	1.55871e-09	14.7794	14.8323	14.6513	16.3282	15.9322	16.1418	-1.37979	1.77203e-10	1.85566e-09	15.3409	15.293	15.352	16.3282	15.9322	16.1418	-0.80547	2.68312e-07	1.55321e-06	14.9194	15.0957	14.8866	16.3282	15.9322	16.1418	-1.16684	1.87589e-09	1.43698e-08	15.2696	15.2066	15.2767	16.3282	15.9322	16.1418
ACL18686	2661	ACL18686.1	IsMasterProtein	transcriptional regulator, LysR family [Desulfitobacterium hafniense DCB-2]	8	63	8	18.4899	18.4053	18.3064	18.8423	18.8867	18.8792	-0.468873	1.94121e-08	1.22797e-07	18.2023	18.2182	18.2809	18.8423	18.8867	18.8792	-0.635655	2.87081e-10	2.77743e-09	18.6682	18.6685	18.629	18.8423	18.8867	18.8792	-0.214226	0.000197406	0.000603221	18.7287	18.7381	18.7753	18.8423	18.8867	18.8792	-0.122036	0.0140252	0.0235523	18.1004	18.1123	18.0481	18.8423	18.8867	18.8792
ACL18688	814	ACL18688.1	IsMasterProtein	protein of unknown function DUF112 transmembrane [Desulfitobacterium hafniense DCB-2]	2	8	2	12.7727	12.6593	12.8098	13.0898	13.3392	13.3238	-0.503652	0.0292619	0.0448062	12.426	11.9712	12.2551	13.0898	13.3392	13.3238	-1.03351	0.000173271	0.000362896	12.4231	13.1668	13.2142	13.0898	13.3392	13.3238	-0.31623	0.151231	0.207683	12.8706	13.2037	12.5141	13.0898	13.3392	13.3238	-0.388146	0.0831251	0.117799	12.583	12.557	12.8272	13.0898	13.3392	13.3238
ACL18689	2309	ACL18689.1	IsMasterProtein	conserved hypothetical protein [Desulfitobacterium hafniense DCB-2]	12	157	12	18.8822	18.8547	18.756	20.5239	20.3919	20.5725	-1.66509	3.71509e-16	3.58186e-14	19.2525	19.2132	19.2599	20.5239	20.3919	20.5725	-1.25422	2.54739e-14	2.63797e-12	20.2926	20.3269	20.358	20.5239	20.3919	20.5725	-0.170239	0.00201544	0.00477558	19.9707	19.9931	20.0159	20.5239	20.3919	20.5725	-0.502879	1.28849e-08	8.05958e-08	19.6301	19.6223	19.5713	20.5239	20.3919	20.5725
ACL18690	1431	ACL18690.1	IsMasterProtein	methyl-accepting chemotaxis sensory transducer [Desulfitobacterium hafniense DCB-2]	5	54	3	13.7014	13.863	13.5223	15.0977	15.1752	15.169	-1.45173	2.38522e-10	2.75582e-09	13.7595	13.7679	14.0931	15.0977	15.1752	15.169	-1.27379	1.50202e-09	1.12591e-08	14.9315	14.7914	14.8462	15.0977	15.1752	15.169	-0.29094	0.0101367	0.0201581	14.5982	14.5702	14.6486	15.0977	15.1752	15.169	-0.541611	6.30094e-05	0.000176351	14.9438	14.8249	14.8956	15.0977	15.1752	15.169
ACL18691	1443	ACL18691.1	IsMasterProtein	type I phosphodiesterase/nucleotide pyrophosphatase [Desulfitobacterium hafniense DCB-2]	13	83	13	17.6608	17.535	17.6586	19.0144	18.8914	18.8887	-1.31341	1.20069e-14	5.69004e-13	17.8466	17.828	17.8354	19.0144	18.8914	18.8887	-1.09484	1.78536e-13	9.78797e-12	18.4683	18.472	18.4857	19.0144	18.8914	18.8887	-0.456211	4.47999e-08	3.04031e-07	18.0963	18.0297	18.1285	19.0144	18.8914	18.8887	-0.846689	7.73828e-12	1.0711e-10	18.3012	18.2442	18.2973	19.0144	18.8914	18.8887
ACL18692	1978	ACL18692.1	IsMasterProtein	Thioredoxin domain protein [Desulfitobacterium hafniense DCB-2]	2	20	1
ACL18694	73	ACL18694.1	IsMasterProtein	hypothetical protein Dhaf_0628 [Desulfitobacterium hafniense DCB-2]	11	99	11	18.5161	18.5547	18.4816	18.8319	18.8062	18.7978	-0.294497	1.19625e-05	3.68767e-05	18.3877	18.1759	18.2893	18.8319	18.8062	18.7978	-0.527692	7.67369e-09	4.44758e-08	18.8929	18.9431	18.8586	18.8319	18.8062	18.7978	0.0862141	0.0815051	0.12392	18.9805	19.0257	18.9726	18.8319	18.8062	18.7978	0.180957	0.00135132	0.00283443	18.5748	18.582	18.5629	18.8319	18.8062	18.7978
ACL18695	1380	ACL18695.1	IsMasterProtein	hypothetical protein Dhaf_0629 [Desulfitobacterium hafniense DCB-2]	14	102	14	19.2776	19.3273	19.2454	19.4172	19.4863	19.4594	-0.170901	0.00011828	0.000291632	18.9169	18.9056	18.8985	19.4172	19.4863	19.4594	-0.547332	4.55599e-11	6.0139e-10	19.2782	19.3198	19.2741	19.4172	19.4863	19.4594	-0.163641	0.000180828	0.000556824	19.5385	19.5665	19.5769	19.4172	19.4863	19.4594	0.106288	0.00597312	0.0109227	19.0105	18.9746	19.0251	19.4172	19.4863	19.4594
ACL18696	1677	ACL18696.1	IsMasterProtein	hypothetical protein Dhaf_0630 [Desulfitobacterium hafniense DCB-2]	8	67	8	17.7091	17.7278	17.6201	17.7237	17.7233	17.7662	-0.0520613	0.269231	0.323696	17.5409	17.4677	17.459	17.7237	17.7233	17.7662	-0.248553	6.19029e-05	0.000141406	17.7322	17.7444	17.6772	17.7237	17.7233	17.7662	-0.0198228	0.668501	0.731557	18.1289	18.1061	18.1408	17.7237	17.7233	17.7662	0.387529	3.58458e-07	1.59594e-06	17.3738	17.2334	17.3284	17.7237	17.7233	17.7662
ACL18697	377	ACL18697.1	IsMasterProtein	DEAD/DEAH box helicase domain protein [Desulfitobacterium hafniense DCB-2]	69	973	68	22.4505	22.5448	22.3583	22.9975	22.9489	23.0274	-0.540092	4.27556e-09	3.27484e-08	22.1663	22.058	22.1783	22.9975	22.9489	23.0274	-0.857069	6.03507e-12	1.19984e-10	23.0819	23.0934	23.033	22.9975	22.9489	23.0274	0.0781366	0.104957	0.154048	23.3361	23.2971	23.3229	22.9975	22.9489	23.0274	0.327385	2.79585e-06	1.04508e-05	22.3199	22.2939	22.2833	22.9975	22.9489	23.0274
ACL18698	1219	ACL18698.1	IsMasterProtein	D12 class N6 adenine-specific DNA methyltransferase [Desulfitobacterium hafniense DCB-2]	7	49	7	15.9063	15.6483	15.6869	16.2502	15.745	16.1328	-0.295528	0.0119644	0.0196087	15.585	15.6883	15.766	16.2502	15.745	16.1328	-0.362928	0.00314704	0.00522076	16.0997	16.2344	16.1761	16.2502	15.745	16.1328	0.127396	0.237239	0.306242	16.3495	16.3234	16.3503	16.2502	15.745	16.1328	0.298361	0.0113175	0.019497	15.5608	15.5163	15.5411	16.2502	15.745	16.1328
ACL18699	2533	ACL18699.1	IsMasterProtein	superfamily I DNA/RNA helicase [Desulfitobacterium hafniense DCB-2]	46	475	46	20.8922	20.7476	20.5557	21.7584	21.6557	21.7569	-0.991803	1.48066e-10	1.86794e-09	20.4562	20.2953	20.2902	21.7584	21.6557	21.7569	-1.37641	1.28762e-12	3.78966e-11	21.7379	21.7512	21.7192	21.7584	21.6557	21.7569	0.0124885	0.851237	0.882811	22.0104	21.979	22.0214	21.7584	21.6557	21.7569	0.279947	0.000649893	0.00145136	21.0417	21.0117	21.0099	21.7584	21.6557	21.7569
ACL18700	517	ACL18700.1	IsMasterProtein	conserved hypothetical protein [Desulfitobacterium hafniense DCB-2]	6	43	6	18.4869	18.3862	18.2124	19.1635	19.1682	19.0467	-0.764318	1.82846e-08	1.16576e-07	17.8687	17.6336	17.6687	19.1635	19.1682	19.0467	-1.40249	3.43944e-12	8.08124e-11	19.2337	19.2343	19.2136	19.1635	19.1682	19.0467	0.101074	0.176769	0.237162	19.059	19.111	19.0243	19.1635	19.1682	19.0467	-0.0613832	0.402943	0.47497	17.8966	17.9986	18.0605	19.1635	19.1682	19.0467
ACL18701	565	ACL18701.1	IsMasterProtein	transcriptional regulator, XRE family [Desulfitobacterium hafniense DCB-2]	2	20	2	16.4436	16.4171	16.3559	16.6379	16.6176	16.5253	-0.188073	0.0067255	0.0116365	16.6823	16.8046	16.6833	16.6379	16.6176	16.5253	0.12978	0.046802	0.0630947	16.3908	16.3602	16.3578	16.6379	16.6176	16.5253	-0.224039	0.00195664	0.00464805	16.5413	16.598	16.59	16.6379	16.6176	16.5253	-0.0171773	0.778379	0.820026	15.8819	15.6899	15.8957	16.6379	16.6176	16.5253
ACL18702	28	ACL18702.1	IsMasterProtein	helicase domain protein [Desulfitobacterium hafniense DCB-2]	38	462	38	21.0139	21.0359	20.9696	21.2211	21.1542	21.199	-0.18495	9.02283e-05	0.000229344	20.7829	20.8051	20.85	21.2211	21.1542	21.199	-0.378737	1.6283e-08	8.49391e-08	21.5034	21.5109	21.472	21.2211	21.1542	21.199	0.304	2.92665e-07	1.67683e-06	21.6033	21.6023	21.5874	21.2211	21.1542	21.199	0.406245	6.2761e-09	4.20815e-08	20.5209	20.5256	20.6217	21.2211	21.1542	21.199
ACL18703	1727	ACL18703.1	IsMasterProtein	protein of unknown function DUF1156 [Desulfitobacterium hafniense DCB-2]	30	375	30	21.1181	21.2461	21.2254	21.3309	21.2424	21.2643	-0.0827103	0.0436202	0.0637211	21.1939	21.2404	21.2135	21.3309	21.2424	21.2643	-0.06327	0.112676	0.140581	21.3875	21.4054	21.3557	21.3309	21.2424	21.2643	0.103692	0.0144973	0.0275557	21.4419	21.3941	21.4262	21.3309	21.2424	21.2643	0.141507	0.00184061	0.00378407	20.7893	20.7503	20.8006	21.3309	21.2424	21.2643
ACL18704	286	ACL18704.1	IsMasterProtein	conserved hypothetical protein [Desulfitobacterium hafniense DCB-2]	50	797	50	22.8072	22.7897	22.6686	23.1172	23.0115	23.0965	-0.319911	2.03923e-06	7.55189e-06	22.5698	22.4873	22.5781	23.1172	23.0115	23.0965	-0.529978	2.80651e-09	1.92328e-08	23.2096	23.2148	23.1896	23.1172	23.0115	23.0965	0.129616	0.00879803	0.0177302	23.3246	23.2887	23.3056	23.1172	23.0115	23.0965	0.231271	7.66243e-05	0.000211911	22.2147	22.1489	22.2433	23.1172	23.0115	23.0965
ACL18705	2906	ACL18705.1	IsMasterProtein	ATP-dependent endonuclease of the OLD family-like protein [Desulfitobacterium hafniense DCB-2]	12	136	12	18.8211	18.6912	18.3913	19.3583	19.3376	19.41	-0.73409	1.90878e-07	9.1386e-07	18.4326	18.2266	18.3582	19.3583	19.3376	19.41	-1.02948	2.0363e-09	1.45242e-08	19.5478	19.4801	19.4357	19.3583	19.3376	19.41	0.119284	0.165457	0.224354	19.7123	19.6974	19.7117	19.3583	19.3376	19.41	0.338526	0.000864412	0.00187356	18.5018	18.379	18.4395	19.3583	19.3376	19.41
ACL18706	974	ACL18706.1	IsMasterProtein	UvrD/REP helicase [Desulfitobacterium hafniense DCB-2]	20	161	20	18.0427	17.9542	17.6901	18.6139	18.6812	18.7126	-0.77358	2.57974e-08	1.57145e-07	17.5094	17.356	17.4459	18.6139	18.6812	18.7126	-1.23214	3.88436e-11	5.37658e-10	18.7692	18.8848	18.8198	18.6139	18.6812	18.7126	0.155393	0.0531118	0.0858386	18.7658	18.7737	18.7143	18.6139	18.6812	18.7126	0.0820585	0.285241	0.351181	18.1856	18.0512	18.1946	18.6139	18.6812	18.7126
ACL18708	1477	ACL18708.1	IsMasterProtein	protein of unknown function DUF262 [Desulfitobacterium hafniense DCB-2]	10	137	10	20.1839	20.0821	19.9434	20.1791	20.2583	20.191	-0.139684	0.0252754	0.0392175	19.4516	19.3239	19.4081	20.1791	20.2583	20.191	-0.814935	2.81995e-10	2.74724e-09	20.934	20.9437	20.9214	20.1791	20.2583	20.191	0.723579	1.50081e-09	1.52682e-08	21.16	21.1689	21.3177	20.1791	20.2583	20.191	1.00605	1.37369e-11	1.77817e-10	19.7886	19.7602	19.7948	20.1791	20.2583	20.191
ACL18709	1986	ACL18709.1	IsMasterProtein	hypothetical protein Dhaf_0644 [Desulfitobacterium hafniense DCB-2]	5	39	5	16.2479	16.0061	15.9795	16.213	16.4694	16.2384	-0.229117	0.0172406	0.0274984	15.4163	15.443	15.3949	16.213	16.4694	16.2384	-0.888879	2.82223e-08	1.41669e-07	17.3743	17.1923	17.1986	16.213	16.4694	16.2384	0.948149	1.18273e-08	9.42139e-08	17.5127	17.3672	17.6046	16.213	16.4694	16.2384	1.1879	5.21481e-10	4.62876e-09	15.9435	15.9556	15.9737	16.213	16.4694	16.2384
ACL18710	1976	ACL18710.1	IsMasterProtein	conserved hypothetical protein [Desulfitobacterium hafniense DCB-2]	9	99	9	18.2419	18.0918	18.1956	18.1464	18.2193	18.045	0.039516	0.627316	0.676167	17.0112	17.3864	17.0661	18.1464	18.2193	18.045	-0.982348	2.71414e-09	1.87376e-08	18.8666	18.9059	18.8722	18.1464	18.2193	18.045	0.744636	1.13111e-07	7.13901e-07	19.1641	19.1976	19.1147	18.1464	18.2193	18.045	1.0219	1.56879e-09	1.22523e-08	17.551	17.4517	17.6018	18.1464	18.2193	18.045
ACL18711	1703	ACL18711.1	IsMasterProtein	conserved hypothetical protein [Desulfitobacterium hafniense DCB-2]	26	228	26	19.308	19.121	18.9329	19.222	19.132	19.2124	-0.0681772	0.337159	0.395324	18.3935	18.2834	18.3312	19.222	19.132	19.2124	-0.852732	2.48644e-09	1.73369e-08	19.9151	19.9437	19.8975	19.222	19.132	19.2124	0.729941	2.07955e-08	1.56723e-07	20.0772	20.0726	20.0107	19.222	19.132	19.2124	0.864723	2.04852e-09	1.55221e-08	19.0145	18.9049	18.9314	19.222	19.132	19.2124
ACL18712	1747	ACL18712.1	IsMasterProtein	hypothetical protein Dhaf_0647 [Desulfitobacterium hafniense DCB-2]	27	312	27	20.7213	20.5621	20.4173	20.6614	20.5574	20.6423	-0.0534708	0.407756	0.466866	19.719	19.5961	19.697	20.6614	20.5574	20.6423	-0.949687	1.51926e-10	1.64426e-09	21.4826	21.5322	21.4594	20.6614	20.5574	20.6423	0.871031	5.17448e-10	6.26313e-09	21.794	21.7744	21.7887	20.6614	20.5574	20.6423	1.16531	7.97749e-12	1.09877e-10	20.2	20.0536	20.169	20.6614	20.5574	20.6423
ACL18713	1681	ACL18713.1	IsMasterProtein	AAA ATPase [Desulfitobacterium hafniense DCB-2]	17	205	17	20.713	20.6405	20.5802	20.962	20.7366	20.8326	-0.199176	0.00274218	0.00511142	20.04	20.0605	20.0157	20.962	20.7366	20.8326	-0.804997	2.93236e-10	2.80783e-09	21.5092	21.5232	21.4207	20.962	20.7366	20.8326	0.640634	7.0699e-09	5.91839e-08	21.7204	21.6678	21.682	20.962	20.7366	20.8326	0.846367	1.43828e-10	1.47847e-09	19.8785	19.8373	19.9975	20.962	20.7366	20.8326
ACL18714	2991	ACL18714.1	IsMasterProtein	hypothetical protein Dhaf_0649 [Desulfitobacterium hafniense DCB-2]	5	65	5	17.0904	16.9947	16.8415	17.527	17.5592	17.3862	-0.515265	1.31084e-05	4.00998e-05	16.5621	16.2543	16.476	17.527	17.5592	17.3862	-1.06	1.27449e-09	9.81671e-09	18.4218	18.4238	18.3484	17.527	17.5592	17.3862	0.907193	1.0891e-08	8.7756e-08	18.5167	18.5306	18.4916	17.527	17.5592	17.3862	1.02219	2.11332e-09	1.59699e-08	17.3436	17.1373	17.3153	17.527	17.5592	17.3862
ACL18715	1749	ACL18715.1	IsMasterProtein	transcriptional regulator, XRE family [Desulfitobacterium hafniense DCB-2]	6	40	6	17.9918	18.1014	17.9225	17.7607	17.8711	17.6778	0.235399	0.0169055	0.0270411	18.1836	17.9876	18.0777	17.7607	17.8711	17.6778	0.313111	0.00275981	0.00463728	17.698	17.8392	17.8372	17.7607	17.8711	17.6778	0.0216583	0.80829	0.846117	17.8891	17.8978	17.8709	17.7607	17.8711	17.6778	0.116094	0.205301	0.261972	17.3666	17.1312	17.5449	17.7607	17.8711	17.6778
ACL18716	316	ACL18716.1	IsMasterProtein	conserved hypothetical protein [Desulfitobacterium hafniense DCB-2]	4	18	4	16.1296	16.0811	15.9483	16.3714	16.3809	16.348	-0.313765	0.000323138	0.000722217	15.9619	15.8062	15.9444	16.3714	16.3809	16.348	-0.462632	5.53743e-06	1.57504e-05	16.0287	15.9955	16.1479	16.3714	16.3809	16.348	-0.309441	0.000366932	0.00105658	16.2497	16.1719	16.0888	16.3714	16.3809	16.348	-0.19668	0.010941	0.018895	15.5985	15.6733	15.5338	16.3714	16.3809	16.348
ACL18721	719	ACL18721.1	IsMasterProtein	transcriptional regulator, XRE family [Desulfitobacterium hafniense DCB-2]	3	34	3	15.5306	15.4759	15.5472	15.3664	15.5588	15.4463	0.0607067	0.483332	0.541425	15.449	15.3758	15.5033	15.3664	15.5588	15.4463	-0.0145262	0.865754	0.884094	15.2782	15.2944	15.5881	15.3664	15.5588	15.4463	-0.0703005	0.418252	0.491358	15.8516	15.9321	15.9361	15.3664	15.5588	15.4463	0.449414	8.32014e-05	0.000228294	15.1694	15.0423	15.2504	15.3664	15.5588	15.4463
ACL18723	506	ACL18723.1	IsMasterProtein	conserved hypothetical protein [Desulfitobacterium hafniense DCB-2]	5	40	5	18.6683	18.467	18.399	18.946	18.9176	18.9593	-0.429536	3.39865e-06	1.18635e-05	18.3051	18.4057	18.3145	18.946	18.9176	18.9593	-0.599198	5.1456e-08	2.44263e-07	18.5831	18.5089	18.4557	18.946	18.9176	18.9593	-0.425071	3.84539e-06	1.75681e-05	19.044	18.9508	18.9581	18.946	18.9176	18.9593	0.04333	0.484267	0.553109	18.3476	18.4189	18.3157	18.946	18.9176	18.9593
ACL18724	1210	ACL18724.1	IsMasterProtein	conserved hypothetical protein [Desulfitobacterium hafniense DCB-2]	2	8	2
ACL18733	2632	ACL18733.1	IsMasterProtein	conserved hypothetical protein [Desulfitobacterium hafniense DCB-2]	5	22	5	15.6287	15.6182	15.4542	15.652	15.74	15.8041	-0.165001	0.0791383	0.109432	15.3527	15.2534	15.4507	15.652	15.74	15.8041	-0.379803	0.000579582	0.00110164	15.7144	16.0013	15.8572	15.652	15.74	15.8041	0.125558	0.172336	0.23204	16.2491	16.234	16.0206	15.652	15.74	15.8041	0.435886	0.000162534	0.00041347	15.6928	15.5697	15.5777	15.652	15.74	15.8041
ACL18734	2638	ACL18734.1	IsMasterProtein	conserved hypothetical protein [Desulfitobacterium hafniense DCB-2]	6	61	5	14.9056	15.0899	15.0072	14.7145	14.7966	14.9947	0.165654	0.160255	0.204811	14.907	14.9883	14.7267	14.7145	14.7966	14.9947	0.0387394	0.734592	0.768108	14.9602	15.2357	15.2782	14.7145	14.7966	14.9947	0.322765	0.0114311	0.0223194	15.5631	15.4695	15.2275	14.7145	14.7966	14.9947	0.58478	0.000102102	0.000274498	14.7594	14.5994	14.6053	14.7145	14.7966	14.9947
ACL18735	2947	ACL18735.1	IsMasterProtein	chromosome segregation ATPase-like protein [Desulfitobacterium hafniense DCB-2]	24	202	23	19.2801	19.3706	19.3094	19.3395	19.3228	19.3498	-0.017329	0.73808	0.774942	19.2809	19.2603	19.4836	19.3395	19.3228	19.3498	0.00421692	0.935029	0.943805	19.5763	19.5832	19.5643	19.3395	19.3228	19.3498	0.237235	0.000299338	0.000880999	19.9844	19.9525	19.8852	19.3395	19.3228	19.3498	0.603315	4.5946e-09	3.19565e-08	19.1869	19.1124	19.1296	19.3395	19.3228	19.3498
ACL18736	2278	ACL18736.1	IsMasterProtein	conserved hypothetical protein [Desulfitobacterium hafniense DCB-2]	4	36	4	16.2423	16.2951	16.1657	16.2333	16.3762	16.3952	-0.100537	0.165082	0.209995	16.3528	16.1112	16.2115	16.2333	16.3762	16.3952	-0.109781	0.131862	0.162863	16.3095	16.2842	16.1452	16.2333	16.3762	16.3952	-0.0885974	0.217945	0.284754	16.6295	16.6738	16.599	16.2333	16.3762	16.3952	0.299164	0.000570868	0.0012893	15.826	15.8906	15.8834	16.2333	16.3762	16.3952
ACL18737	1175	ACL18737.1	IsMasterProtein	hypothetical protein Dhaf_0672 [Desulfitobacterium hafniense DCB-2]	21	212	21	19.9065	20.0535	20.0569	19.887	19.8368	19.8798	0.137765	0.00650486	0.0112966	20.2752	20.1869	20.2565	19.887	19.8368	19.8798	0.371655	3.7529e-07	1.44733e-06	19.6675	19.6978	19.7054	19.887	19.8368	19.8798	-0.177668	0.000995916	0.00254881	20.2279	20.2216	20.2237	19.887	19.8368	19.8798	0.356516	6.33251e-07	2.65453e-06	19.8308	19.8164	19.718	19.887	19.8368	19.8798
ACL18738	1146	ACL18738.1	IsMasterProtein	ATP-dependent DNA helicase, RecQ family [Desulfitobacterium hafniense DCB-2]	13	101	13	18.1312	18.1201	17.8448	18.2856	18.3183	18.3391	-0.282328	0.00933783	0.0156808	17.9552	17.9945	18.0117	18.2856	18.3183	18.3391	-0.327218	0.00353242	0.00578597	17.5419	17.4115	17.5763	18.2856	18.3183	18.3391	-0.804437	3.89674e-07	2.17037e-06	17.6674	17.8727	18.1203	18.2856	18.3183	18.3391	-0.427571	0.000407899	0.000948035	17.7233	17.8468	17.7218	18.2856	18.3183	18.3391
ACL18739	56	ACL18739.1	IsMasterProtein	conserved hypothetical protein [Desulfitobacterium hafniense DCB-2]	14	129	14	18.8018	18.6824	18.63	18.8129	18.8496	18.8263	-0.124869	0.00906555	0.0152419	18.6502	18.686	18.6497	18.8129	18.8496	18.8263	-0.167625	0.00110564	0.00200348	19.0425	19.0422	19.0633	18.8129	18.8496	18.8263	0.219715	9.27677e-05	0.00030805	19.4433	19.4644	19.4267	18.8129	18.8496	18.8263	0.615178	2.19893e-10	2.10555e-09	18.7091	18.7556	18.8083	18.8129	18.8496	18.8263
ACL18740	2760	ACL18740.1	IsMasterProtein	4Fe-4S ferredoxin iron-sulfur binding domain protein [Desulfitobacterium hafniense DCB-2]	6	69	6	19.6712	19.4273	19.5356	19.8326	19.6035	19.8514	-0.217779	0.0160057	0.0257047	19.5716	19.7134	19.4753	19.8326	19.6035	19.8514	-0.175719	0.0448189	0.060714	18.7648	18.7016	18.7824	19.8326	19.6035	19.8514	-1.01289	1.96857e-09	1.91781e-08	19.7173	19.6345	19.5076	19.8326	19.6035	19.8514	-0.14272	0.0957427	0.133715	19.5268	19.4026	19.4266	19.8326	19.6035	19.8514
ACL18741	924	ACL18741.1	IsMasterProtein	hypothetical protein Dhaf_0676 [Desulfitobacterium hafniense DCB-2]	2	20	2	15.8767	15.9035	15.9104	16.3977	16.1299	16.2553	-0.364037	6.22693e-05	0.000163411	16.1387	16.3126	16.2147	16.3977	16.1299	16.2553	-0.0389479	0.566846	0.614064	15.9634	15.9371	16.0412	16.3977	16.1299	16.2553	-0.280355	0.000736902	0.00194192	16.3616	16.4299	16.443	16.3977	16.1299	16.2553	0.15058	0.038713	0.0594408	15.744	15.6659	15.7325	16.3977	16.1299	16.2553
ACL18746	1862	ACL18746.1	IsMasterProtein	fumarate reductase/succinate dehydrogenase flavoprotein domain protein [Desulfitobacterium hafniense DCB-2]	2	12	2	12.0184	12.3708	12.0587	14.8789	15.0857	15.0712	-2.86264	4.82663e-10	5.01682e-09	12.9746	13.0211	13.2723	14.8789	15.0857	15.0712	-1.92262	1.09434e-07	4.80343e-07	11.2498	12.14	11.9472	14.8789	15.0857	15.0712	-3.23293	8.56532e-11	1.31586e-09	11.5429	12.0342	11.9196	14.8789	15.0857	15.0712	-3.17973	1.08592e-10	1.13292e-09	13.0565	12.8762	13.2687	14.8789	15.0857	15.0712
ACL18749	572	ACL18749.1	IsMasterProtein	Ig domain protein group 2 domain protein [Desulfitobacterium hafniense DCB-2]	12	52	12	15.3729	15.5857	14.6864	15.2098	16.8418	15.8579	-0.754812	0.0351259	0.0526749	15.1754	14.2653	15.1894	15.2098	16.8418	15.8579	-1.09315	0.00432976	0.00698558	16.37	16.4676	16.3227	15.2098	16.8418	15.8579	0.416947	0.220452	0.287492	16.7945	16.7146	16.6489	15.2098	16.8418	15.8579	0.749504	0.0362517	0.0560618	16.0149	16.0567	16.091	15.2098	16.8418	15.8579
ACL18750	1432	ACL18750.1	IsMasterProtein	methyl-accepting chemotaxis sensory transducer [Desulfitobacterium hafniense DCB-2]	25	410	23	18.0875	18.1527	18.57	18.348	18.1288	18.382	-0.0162056	0.883314	0.903791	18.2433	18.0093	18.2605	18.348	18.1288	18.382	-0.115231	0.305164	0.35036	19.3432	19.2623	19.502	18.348	18.1288	18.382	1.08292	4.75832e-08	3.21359e-07	23.7683	23.6639	23.7821	18.348	18.1288	18.382	5.45184	2.97134e-18	1.37793e-15	22.9991	22.9561	22.9633	18.348	18.1288	18.382
ACL18751	737	ACL18751.1	IsMasterProtein	transcriptional regulator, Crp/Fnr family [Desulfitobacterium hafniense DCB-2]	12	105	12	14.4236	14.3613	14.6437	14.5401	14.863	14.6501	-0.208242	0.0887446	0.121157	14.3928	13.8559	14.0276	14.5401	14.863	14.6501	-0.592313	0.000110064	0.000238372	16.8208	16.9149	16.7815	14.5401	14.863	14.6501	2.15465	6.4961e-12	1.47667e-10	19.8961	19.826	19.8614	14.5401	14.863	14.6501	5.17673	1.43725e-17	2.36385e-15	19.1876	19.0899	19.0811	14.5401	14.863	14.6501
ACL18753	904	ACL18753.1	IsMasterProtein	reductive dehalogenase [Desulfitobacterium hafniense DCB-2]	4	21	4
ACL18760	1690	ACL18760.1	IsMasterProtein	reductive dehalogenase [Desulfitobacterium hafniense DCB-2]	13	69	13
ACL18763	1406	ACL18763.1	IsMasterProtein	trigger factor domain protein [Desulfitobacterium hafniense DCB-2]	2	32	2	14.1219	13.9877	14.0401	14.2163	14.6728	14.5128	-0.417439	0.537779	0.592914	14.1366	13.9799	14.0349	14.2163	14.6728	14.5128	-0.416865	0.538331	0.586127	18.2476	14.5861	18.4313	14.2163	14.6728	14.5128	2.62102	0.00124095	0.00310906	16.1222	16.0535	16.285	14.2163	14.6728	14.5128	1.68626	0.022221	0.0360173	15.8085	15.0879	15.7878	14.2163	14.6728	14.5128
ACL18765	311	ACL18765.1	IsMasterProtein	uroporphyrin-III C-methyltransferase [Desulfitobacterium hafniense DCB-2]	8	102	5	14.2815	14.2631	14.4543	14.6738	14.5031	14.6851	-0.287668	0.468866	0.526486	14.4242	14.2567	14.334	14.6738	14.5031	14.6851	-0.28231	0.477044	0.524093	17.2039	15.0635	17.3196	14.6738	14.5031	14.6851	1.90835	0.000177178	0.000547393	16.0066	15.6813	15.9537	14.6738	14.5031	14.6851	1.25991	0.00528605	0.00978765	15.4497	15.5456	15.5524	14.6738	14.5031	14.6851
ACL18766	804	ACL18766.1;ACL18769.1	IsMasterProtein	cyclic nucleotide-binding protein [Desulfitobacterium hafniense DCB-2]	4	26	4	15.787	15.8397	16.0105	16.1564	16.0058	15.9445	-0.156503	0.0955854	0.129736	15.8948	16.1669	15.9165	16.1564	16.0058	15.9445	-0.0427953	0.633897	0.67519	15.8123	15.7661	15.6827	16.1564	16.0058	15.9445	-0.281825	0.00589786	0.0124456	15.872	15.8545	15.74	16.1564	16.0058	15.9445	-0.21339	0.0283531	0.0448644	15.0628	15.0737	14.8954	16.1564	16.0058	15.9445
ACL18768	326	ACL18768.1	IsMasterProtein	major facilitator superfamily MFS_1 [Desulfitobacterium hafniense DCB-2]	2	12	2	13.7323	13.6108	13.9204	15.0335	14.5751	14.8666	-1.0706	0.0113923	0.018737	14.3648	13.9421	14.0716	15.0335	14.5751	14.8666	-0.698912	0.0795782	0.10301	15.3944	13.3921	15.4444	15.0335	14.5751	14.8666	-0.0814572	0.829541	0.863835	17.2062	17.0459	17.1456	15.0335	14.5751	14.8666	2.30748	1.61802e-05	5.11184e-05	18.6794	19.1071	18.9218	15.0335	14.5751	14.8666
ACL18770	1192	ACL18770.1	IsMasterProtein	protein of unknown function DUF224 cysteine-rich region domain protein [Desulfitobacterium hafniense DCB-2]	12	100	10	14.6756	14.9301	15.0029	14.7674	15.0728	14.9097	-0.0471051	0.741482	0.778019	14.6285	15.1804	14.5056	14.7674	15.0728	14.9097	-0.145148	0.316769	0.361505	15.5036	15.5663	15.6346	14.7674	15.0728	14.9097	0.651547	0.000308684	0.000905645	16.3827	16.3579	16.3389	14.7674	15.0728	14.9097	1.44321	3.12648e-08	1.78037e-07	17.13	17.369	17.2015	14.7674	15.0728	14.9097
ACL18771	2089	ACL18771.1	IsMasterProtein	FAD linked oxidase domain protein [Desulfitobacterium hafniense DCB-2]	14	87	13
ACL18772	2546	ACL18772.1	IsMasterProtein	FAD linked oxidase domain protein [Desulfitobacterium hafniense DCB-2]	10	84	7
ACL18773	1330	ACL18773.1	IsMasterProtein	transcriptional regulator, Crp/Fnr family [Desulfitobacterium hafniense DCB-2]	4	12	4
ACL18775	501	ACL18775.1	IsMasterProtein	reductive dehalogenase [Desulfitobacterium hafniense DCB-2]	17	260	14	14.6112	14.4105	14.2507	14.3953	13.6182	14.3027	0.318694	0.0913884	0.124463	14.3954	14.2422	13.9283	14.3953	13.6182	14.3027	0.0832272	0.644524	0.684164	17.7391	17.9513	17.8691	14.3953	13.6182	14.3027	3.74777	1.14218e-12	3.39737e-11	21.1215	21.0288	20.8446	14.3953	13.6182	14.3027	6.89291	1.33125e-16	1.43161e-14	18.2985	17.902	18.1054	14.3953	13.6182	14.3027
ACL18777	1472	ACL18777.1	IsMasterProtein	reductive dehalogenase [Desulfitobacterium hafniense DCB-2]	24	431	21	17.137	17.1213	16.9622	16.9914	16.9325	17.0473	0.0831283	0.447119	0.505046	17.0243	16.4338	16.5854	16.9914	16.9325	17.0473	-0.309187	0.0108466	0.0162961	18.6112	18.5409	18.6941	16.9914	16.9325	17.0473	1.62504	1.33905e-10	1.95661e-09	23.7033	23.6129	23.5473	16.9914	16.9325	17.0473	6.63076	1.16515e-19	3.25777e-16	21.5527	21.4672	21.5331	16.9914	16.9325	17.0473
ACL18778	2846	ACL18778.1	IsMasterProtein	transcriptional regulator, Crp/Fnr family [Desulfitobacterium hafniense DCB-2]	9	98	9	15.8262	15.8162	16.0796	15.9832	15.6178	16.0118	0.0364125	0.719873	0.760108	15.7181	15.6528	15.8448	15.9832	15.6178	16.0118	-0.132391	0.203688	0.242655	16.3547	16.2591	16.2701	15.9832	15.6178	16.0118	0.423679	0.000683562	0.00181332	20.7919	20.5991	20.7792	15.9832	15.6178	16.0118	4.85246	4.72213e-18	1.46701e-15	19.0767	18.9451	18.9344	15.9832	15.6178	16.0118
ACL18779	2839	ACL18779.1	IsMasterProtein	conserved hypothetical protein [Desulfitobacterium hafniense DCB-2]	11	170	11	16.5535	16.5067	16.5844	16.7638	16.5232	16.7615	-0.134596	0.308734	0.365771	16.6132	16.0272	16.4914	16.7638	16.5232	16.7615	-0.305546	0.0302184	0.0419101	17.1749	16.8975	17.0181	16.7638	16.5232	16.7615	0.347381	0.0157633	0.0296596	23.2972	23.1418	23.1798	16.7638	16.5232	16.7615	6.52346	2.31901e-18	1.37793e-15	21.3704	21.0332	21.335	16.7638	16.5232	16.7615
ACL18780	354	ACL18780.1	IsMasterProtein	chaperonin Cpn60/TCP-1 [Desulfitobacterium hafniense DCB-2]	23	316	23	17.3467	17.2754	17.3857	17.1469	17.0797	17.3369	0.148068	0.165519	0.210455	17.5254	16.9957	17.3269	17.1469	17.0797	17.3369	0.0948153	0.365436	0.411999	18.8813	18.9786	18.9593	17.1469	17.0797	17.3369	1.75186	2.31939e-11	4.3682e-10	22.2829	22.2658	22.1723	17.1469	17.0797	17.3369	5.05245	3.44974e-18	1.37793e-15	20.5884	20.3868	20.4747	17.1469	17.0797	17.3369
ACL18781	1797	ACL18781.1	IsMasterProtein	FMN-binding domain protein [Desulfitobacterium hafniense DCB-2]	7	106	7	14.7212	14.5391	16.1621	15.3454	14.9597	15.1826	-0.0217616	0.952948	0.961892	15.0519	14.5312	13.5108	15.3454	14.9597	15.1826	-0.79791	0.0437758	0.0594472	17.6366	17.4903	17.5915	15.3454	14.9597	15.1826	2.41027	7.46721e-06	3.16818e-05	22.621	22.4916	22.4216	15.3454	14.9597	15.1826	7.34886	2.21946e-12	3.46682e-11	20.6793	20.4166	20.692	15.3454	14.9597	15.1826
ACL18783	1099	ACL18783.1	IsMasterProtein	chaperonin Cpn60/TCP-1 [Desulfitobacterium hafniense DCB-2]	20	206	19	17.3041	17.1698	17.4889	17.5196	17.283	17.4762	-0.105341	0.188099	0.234893	17.3397	17.223	17.1896	17.5196	17.283	17.4762	-0.175506	0.0363213	0.0498793	18.9589	19.0556	19.0173	17.5196	17.283	17.4762	1.58432	1.5831e-12	4.29744e-11	21.7635	21.7418	21.6436	17.5196	17.283	17.4762	4.29003	5.54452e-19	7.75123e-16	20.2907	20.169	20.2295	17.5196	17.283	17.4762
ACL18784	2878	ACL18784.1	IsMasterProtein	cobalamin B12-binding domain protein [Desulfitobacterium hafniense DCB-2]	9	177	9	16.647	16.699	18.1726	16.6704	17.0625	17.1241	0.220505	0.584405	0.636044	16.4625	14.7738	15.0982	16.6704	17.0625	17.1241	-1.50749	0.00164584	0.0028815	19.7737	19.6457	19.6013	16.6704	17.0625	17.1241	2.72122	4.84373e-06	2.14629e-05	24.6792	24.4037	24.5505	16.6704	17.0625	17.1241	7.59213	4.70338e-12	6.77868e-11	20.9964	20.3717	20.9318	16.6704	17.0625	17.1241
ACL18785	821	ACL18785.1	IsMasterProtein	conserved hypothetical protein [Desulfitobacterium hafniense DCB-2]	20	428	20	17.7345	17.6991	18.688	17.8648	17.4366	17.8788	0.313837	0.269283	0.323696	17.6518	16.6349	16.7903	17.8648	17.4366	17.8788	-0.701068	0.0215745	0.0305583	19.2322	19.1417	19.4793	17.8648	17.4366	17.8788	1.55769	4.12728e-05	0.000149868	26.0447	25.7354	25.9236	17.8648	17.4366	17.8788	8.17453	7.14687e-15	2.66435e-13	22.0815	21.5308	22.1274	17.8648	17.4366	17.8788
ACL18786	1277	ACL18786.1;ACL20396.1	IsMasterProtein	dihydropteroate synthase DHPS [Desulfitobacterium hafniense DCB-2]	14	173	12	18.5635	18.243	18.5449	17.7242	17.3183	17.6895	0.873143	2.0107e-05	5.89919e-05	17.3022	16.7846	17.1463	17.7242	17.3183	17.6895	-0.49965	0.00330853	0.00546083	19.6023	19.4625	19.7757	17.7242	17.3183	17.6895	2.03615	3.76079e-10	4.75799e-09	24.2882	24.1947	24.2657	17.7242	17.3183	17.6895	6.67221	9.46864e-18	1.94479e-15	20.713	20.3503	20.7285	17.7242	17.3183	17.6895
ACL18787	2646	ACL18787.1	IsMasterProtein	hypothetical protein Dhaf_0723 [Desulfitobacterium hafniense DCB-2]	2	48	2	10.7171	10.5045	12.054	11.8613	10.72	11.516	-0.27392	0.520912	0.576592	11.0494	10.2785	10.3091	11.8613	10.72	11.516	-0.820132	0.0676998	0.0886598	14.5744	14.2636	14.6801	11.8613	10.72	11.516	3.14025	1.69074e-06	8.36694e-06	20.7849	20.1001	20.5345	11.8613	10.72	11.516	9.1074	7.31736e-13	1.3115e-11	16.9529	15.5394	16.517	11.8613	10.72	11.516
ACL18788	1683	ACL18788.1	IsMasterProtein	trigger factor domain protein [Desulfitobacterium hafniense DCB-2]	9	80	9	17.2695	17.1404	17.1973	16.9043	16.9014	16.9278	0.291183	6.07353e-05	0.000160204	17.2999	17.1759	17.1739	16.9043	16.9014	16.9278	0.30539	3.68241e-05	8.81243e-05	17.181	17.3278	17.3353	16.9043	16.9014	16.9278	0.370177	4.25622e-06	1.90711e-05	19.396	19.4108	19.3166	16.9043	16.9014	16.9278	2.46327	9.73785e-18	1.94479e-15	17.8813	17.8084	17.8293	16.9043	16.9014	16.9278
ACL18790	2786	ACL18790.1	IsMasterProtein	ribosomal protein L13 [Desulfitobacterium hafniense DCB-2]	13	402	13	24.5443	24.6431	24.7733	23.8371	23.775	23.7061	0.880836	7.48186e-10	7.23851e-09	25.1279	25.1323	25.1719	23.8371	23.775	23.7061	1.37127	1.27924e-12	3.78966e-11	24.2564	24.173	24.1976	23.8371	23.775	23.7061	0.43629	6.87021e-06	2.92822e-05	24.0082	23.8871	23.7784	23.8371	23.775	23.7061	0.118503	0.0889314	0.125392	24.003	23.8518	23.9966	23.8371	23.775	23.7061
ACL18791	963	ACL18791.1	IsMasterProtein	ribosomal protein S9 [Desulfitobacterium hafniense DCB-2]	10	268	10	23.501	23.6838	23.7786	22.9719	22.9134	22.9799	0.699419	0.00032086	0.0007177	24.1481	23.3231	24.1071	22.9719	22.9134	22.9799	0.904342	2.41096e-05	6.00806e-05	23.1587	23.1892	23.218	22.9719	22.9134	22.9799	0.233574	0.142861	0.198233	22.9984	22.9738	22.8576	22.9719	22.9134	22.9799	-0.0118102	0.938734	0.954784	22.9831	23.0308	23.1585	22.9719	22.9134	22.9799
ACL18794	1549	ACL18794.1	IsMasterProtein	transcriptional repressor, CopY family [Desulfitobacterium hafniense DCB-2]	2	6	2
ACL18795	241	ACL18795.1	IsMasterProtein	peptidase M56 BlaR1 [Desulfitobacterium hafniense DCB-2]	2	12	2	14.2444	14.7326	14.4609	15.0212	15.2246	15.1701	-0.659336	4.29959e-05	0.000117284	14.4611	14.3083	14.3243	15.0212	15.2246	15.1701	-0.774084	7.31211e-06	2.03835e-05	15.3825	15.4062	15.1658	15.0212	15.2246	15.1701	0.17952	0.143295	0.198737	15.1453	15.3198	15.3858	15.0212	15.2246	15.1701	0.144987	0.231424	0.290683	15.6281	15.4004	15.4331	15.0212	15.2246	15.1701
ACL18796	1308	ACL18796.1	IsMasterProtein	trigger factor domain protein [Desulfitobacterium hafniense DCB-2]	17	304	17	17.1824	17.0941	16.8888	17.5954	16.497	17.547	-0.158011	0.629225	0.677962	17.156	15.4856	16.4261	17.5954	16.497	17.547	-0.857199	0.017257	0.0249358	18.8779	18.5278	18.5132	17.5954	16.497	17.547	1.42653	0.000458939	0.00126923	24.6352	24.51	24.5201	17.5954	16.497	17.547	7.34198	3.67529e-13	7.2367e-12	24.6067	24.5548	24.4967	17.5954	16.497	17.547
ACL18797	859	ACL18797.1	IsMasterProtein	cyclic nucleotide-binding protein [Desulfitobacterium hafniense DCB-2]	7	39	7	12.5014	12.8655	12.0455	13.057	13.39	13.1425	-0.725706	0.00108027	0.00217142	12.3886	11.9426	12.3636	13.057	13.39	13.1425	-0.964886	7.80067e-05	0.000174207	13.8977	14.1804	14.2347	13.057	13.39	13.1425	0.907752	0.000143582	0.000454135	17.5328	17.49	17.3223	13.057	13.39	13.1425	4.25186	2.36736e-13	4.86702e-12	16.5643	16.2974	16.575	13.057	13.39	13.1425
ACL18798	1395	ACL18798.1	IsMasterProtein	conserved hypothetical protein [Desulfitobacterium hafniense DCB-2]	10	159	10	16.4424	16.2519	16.1032	17.02	16.1664	16.9369	-0.441923	0.107959	0.144636	16.6252	15.4244	16.1913	17.02	16.1664	16.9369	-0.627465	0.0282259	0.0393858	17.2618	16.7026	16.7309	17.02	16.1664	16.9369	0.190655	0.472337	0.544794	24.2616	24.0278	24.1887	17.02	16.1664	16.9369	7.45163	1.22464e-14	4.0763e-13	22.8416	22.5848	22.7642	17.02	16.1664	16.9369
ACL18799	905	ACL18799.1	IsMasterProtein	chaperonin Cpn60/TCP-1 [Desulfitobacterium hafniense DCB-2]	23	291	23	17.6747	17.8061	17.4941	17.6596	17.7078	17.784	-0.0588182	0.657738	0.70318	17.7152	16.9815	17.5023	17.6596	17.7078	17.784	-0.317457	0.0274996	0.0385022	18.4579	18.3212	18.2859	17.6596	17.7078	17.784	0.637842	0.000187218	0.000572714	22.8182	22.8288	22.8241	17.6596	17.7078	17.784	5.10658	1.21113e-16	1.35453e-14	21.6105	21.4985	21.4753	17.6596	17.7078	17.784
ACL18801	448	ACL18801.1	IsMasterProtein	reductive dehalogenase [Desulfitobacterium hafniense DCB-2]	29	984	27	18.6293	18.6102	18.6969	19.1755	19.5153	18.9857	-0.580041	0.00760778	0.0130339	18.702	17.7428	17.7886	19.1755	19.5153	18.9857	-1.14774	1.99665e-05	5.04303e-05	20.6171	20.4545	20.5406	19.1755	19.5153	18.9857	1.31192	4.36479e-06	1.9464e-05	27.9073	27.6895	27.6624	19.1755	19.5153	18.9857	8.52754	1.43085e-17	2.36385e-15	26.3859	26.2479	26.358	19.1755	19.5153	18.9857
ACL18802	357	ACL18802.1	IsMasterProtein	FMN-binding domain protein [Desulfitobacterium hafniense DCB-2]	8	110	8	17.9656	17.5092	17.7337	18.3901	17.6074	18.4613	-0.416793	0.185144	0.231705	17.7202	16.7578	17.0862	18.3901	17.6074	18.4613	-0.964878	0.00574129	0.00907442	18.6535	17.4995	17.4333	18.3901	17.6074	18.4613	-0.290844	0.347888	0.42181	24.9257	24.7894	25.0317	18.3901	17.6074	18.4613	6.76263	4.67965e-13	8.84074e-12	24.4841	24.2718	24.2793	18.3901	17.6074	18.4613
ACL18804	1513	ACL18804.1	IsMasterProtein	chaperonin GroEL [Desulfitobacterium hafniense DCB-2]	26	586	25	17.5263	17.3005	17.3314	17.6083	17.1327	17.7984	-0.127046	0.420709	0.479536	17.3722	16.6709	16.996	17.6083	17.1327	17.7984	-0.500095	0.00524314	0.00834366	19.505	19.5065	19.5025	17.6083	17.1327	17.7984	1.99154	1.32101e-09	1.36798e-08	23.8001	23.7945	23.7229	17.6083	17.1327	17.7984	6.2594	6.78836e-17	8.62739e-15	22.9093	22.8314	22.8183	17.6083	17.1327	17.7984
ACL18806	2226	ACL18806.1	IsMasterProtein	hypothetical protein Dhaf_0742 [Desulfitobacterium hafniense DCB-2]	4	64	4	18.3199	18.2358	18.1944	18.0174	18.2882	18.1902	0.0847662	0.16105	0.205576	18.31	18.2625	18.3062	18.0174	18.2882	18.1902	0.1276	0.0422293	0.0575966	18.0825	18.0303	18.1185	18.0174	18.2882	18.1902	-0.0881762	0.145909	0.201634	19.3115	19.3122	19.3419	18.0174	18.2882	18.1902	1.15658	2.47614e-12	3.80401e-11	19.1081	19.04	19.0031	18.0174	18.2882	18.1902
ACL18808	1129	ACL18808.1	IsMasterProtein	succinate dehydrogenase or fumarate reductase, flavoprotein subunit [Desulfitobacterium hafniense DCB-2]	14	120	14	17.9754	17.6231	17.4958	16.5917	16.6826	16.6803	1.04656	1.42307e-06	5.48814e-06	16.7724	16.6032	17.2002	16.5917	16.6826	16.6803	0.207056	0.151155	0.184474	19.2138	19.1721	18.8629	16.5917	16.6826	16.6803	2.43135	1.51671e-11	3.11818e-10	19.7495	19.8123	19.7114	16.5917	16.6826	16.6803	3.10618	4.22879e-13	8.21089e-12	17.5259	17.4136	17.5301	16.5917	16.6826	16.6803
ACL18809	46	ACL18809.1	IsMasterProtein	succinate dehydrogenase and fumarate reductase iron-sulfur protein [Desulfitobacterium hafniense DCB-2]	6	25	6	15.8781	15.7941	15.6433	13.3007	13.9604	14.1733	1.96033	6.16047e-08	3.40409e-07	12.4176	12.0694	12.273	13.3007	13.9604	14.1733	-1.55819	1.15205e-06	3.86226e-06	17.6402	17.6018	17.0872	13.3007	13.9604	14.1733	3.63155	1.12741e-11	2.4248e-10	17.7433	17.8639	17.8126	13.3007	13.9604	14.1733	3.99509	2.81012e-12	4.24708e-11	14.6492	14.354	14.9226	13.3007	13.9604	14.1733
ACL18810	2453	ACL18810.1	IsMasterProtein	ectoine/hydroxyectoine ABC transporter solute-binding protein [Desulfitobacterium hafniense DCB-2]	10	232	10	18.6274	19.2515	19.8836	20.0236	20.3095	20.1883	-0.919627	0.00327726	0.00602052	18.8432	19.4856	19.6273	20.0236	20.3095	20.1883	-0.855106	0.00542316	0.00861054	20.4749	20.4616	20.0051	20.0236	20.3095	20.1883	0.140032	0.603226	0.670625	20.6251	20.7037	20.3858	20.0236	20.3095	20.1883	0.397708	0.152225	0.202387	20.553	20.8745	20.2614	20.0236	20.3095	20.1883
ACL18813	18	ACL18813.1	IsMasterProtein	ectoine/hydroxyectoine ABC transporter, ATP-binding protein [Desulfitobacterium hafniense DCB-2]	3	31	3	15.7241	15.9973	16.1913	16.3467	16.7079	16.4341	-0.525336	0.00608667	0.0106564	15.6962	15.5621	16.072	16.3467	16.7079	16.4341	-0.719457	0.000546185	0.00104312	16.0191	16.0859	15.8282	16.3467	16.7079	16.4341	-0.518473	0.00662968	0.0137308	15.5138	15.7163	15.6089	16.3467	16.7079	16.4341	-0.883215	7.77261e-05	0.000214533	16.125	16.5284	15.8984	16.3467	16.7079	16.4341
ACL18814	2696	ACL18814.1	IsMasterProtein	ribosomal 5S rRNA E-loop binding protein Ctc/L25/TL5 [Desulfitobacterium hafniense DCB-2]	8	113	8	19.2735	19.3044	19.5483	19.519	19.5106	19.6405	-0.181283	0.130216	0.170532	18.5174	18.9425	18.9763	19.519	19.5106	19.6405	-0.744619	8.45551e-06	2.3216e-05	19.5614	19.4564	19.2585	19.519	19.5106	19.6405	-0.131283	0.264477	0.334397	19.8558	19.8297	19.6809	19.519	19.5106	19.6405	0.232084	0.0582534	0.0854994	19.3403	19.5165	19.3146	19.519	19.5106	19.6405
ACL18816	2273	ACL18816.1	IsMasterProtein	hypothetical protein Dhaf_0752 [Desulfitobacterium hafniense DCB-2]	7	38	7	14.3334	14.1576	13.7402	15.1362	15.1415	15.9082	-1.31825	2.70604e-06	9.69049e-06	14.1153	14.1002	14.3771	15.1362	15.1415	15.9082	-1.19778	8.29987e-06	2.28937e-05	15.1317	15.1938	15.1805	15.1362	15.1415	15.9082	-0.226617	0.231855	0.300262	15.878	15.8975	15.8762	15.1362	15.1415	15.9082	0.488585	0.0168445	0.0278682	15.3329	15.6828	15.4224	15.1362	15.1415	15.9082
ACL18817	1041	ACL18817.1	IsMasterProtein	hypothetical protein Dhaf_0753 [Desulfitobacterium hafniense DCB-2]	5	48	5	16.914	16.8823	16.8965	16.8909	16.7527	16.8841	0.0549994	0.337817	0.395854	16.9645	16.9985	16.9658	16.8909	16.7527	16.8841	0.133698	0.0293368	0.0407683	17.068	17.2654	17.1037	16.8909	16.7527	16.8841	0.303107	6.43499e-05	0.000222952	17.3937	17.3746	17.2995	16.8909	16.7527	16.8841	0.513361	1.30007e-07	6.38841e-07	16.9139	16.889	16.8289	16.8909	16.7527	16.8841
ACL18819	2602	ACL18819.1	IsMasterProtein	arginase [Desulfitobacterium hafniense DCB-2]	9	96	9	18.21	18.1939	18.1425	17.9717	17.9119	17.9552	0.23589	5.64781e-05	0.000151113	18.267	18.1047	18.1713	17.9717	17.9119	17.9552	0.234721	5.94681e-05	0.000136564	18.2547	18.1823	18.2246	17.9717	17.9119	17.9552	0.274267	1.09899e-05	4.47925e-05	18.3469	18.3286	18.349	17.9717	17.9119	17.9552	0.395221	1.27034e-07	6.25329e-07	17.8987	17.9185	17.954	17.9717	17.9119	17.9552
ACL18822	1543	ACL18822.1	IsMasterProtein	amidohydrolase [Desulfitobacterium hafniense DCB-2]	5	28	5	16.5767	16.3358	16.2618	16.5976	16.4952	16.4283	-0.115615	0.13189	0.172427	16.5303	16.4505	16.52	16.5976	16.4952	16.4283	-0.00680915	0.926496	0.937223	16.2962	16.3967	16.4676	16.5976	16.4952	16.4283	-0.120208	0.118304	0.168936	16.6363	16.6303	16.6292	16.5976	16.4952	16.4283	0.124899	0.105694	0.146225	16.6662	16.6813	16.7256	16.5976	16.4952	16.4283
ACL18823	1895	ACL18823.1	IsMasterProtein	nuclease SbcCD, D subunit [Desulfitobacterium hafniense DCB-2]	19	171	19	19.4986	19.6075	19.576	19.3968	19.3866	19.4151	0.161215	0.00152893	0.00299152	19.7496	19.722	19.7634	19.3968	19.3866	19.4151	0.3455	5.3896e-07	1.95452e-06	19.1606	19.2008	19.2943	19.3968	19.3866	19.4151	-0.180922	0.000585284	0.00157807	19.7556	19.7569	19.8062	19.3968	19.3866	19.4151	0.373401	2.00904e-07	9.4408e-07	19.7163	19.6362	19.7401	19.3968	19.3866	19.4151
ACL18824	615	ACL18824.1	IsMasterProtein	SMC domain protein [Desulfitobacterium hafniense DCB-2]	37	305	37	20.393	20.4588	20.4477	20.5255	20.5289	20.5742	-0.109707	0.00650364	0.0112966	20.4877	20.5327	20.5854	20.5255	20.5289	20.5742	-0.00761743	0.829621	0.852802	20.2583	20.2371	20.2392	20.5255	20.5289	20.5742	-0.298007	3.43801e-07	1.93414e-06	20.5981	20.6339	20.6364	20.5255	20.5289	20.5742	0.0799603	0.0362081	0.0560254	20.5677	20.6496	20.5853	20.5255	20.5289	20.5742
ACL18825	2294	ACL18825.1	IsMasterProtein	formamidopyrimidine-DNA glycosylase [Desulfitobacterium hafniense DCB-2]	6	35	6	17.3839	17.3009	17.1912	17.6502	17.6381	17.6872	-0.366484	5.01423e-06	1.68103e-05	17.296	17.2122	17.2319	17.6502	17.6381	17.6872	-0.411792	1.24268e-06	4.14274e-06	17.4221	17.5333	17.4672	17.6502	17.6381	17.6872	-0.184291	0.00347242	0.00774233	17.5324	17.5018	17.5236	17.6502	17.6381	17.6872	-0.139212	0.0195065	0.0319884	17.2879	17.3352	17.1905	17.6502	17.6381	17.6872
ACL18827	2925	ACL18827.1	IsMasterProtein	transcription activator effector binding [Desulfitobacterium hafniense DCB-2]	3	19	3	15.2669	15.2506	15.1245	15.7048	15.6863	15.4547	-0.401275	0.0019313	0.00370914	14.8891	15.0276	14.6985	15.7048	15.6863	15.4547	-0.743533	4.53945e-06	1.30848e-05	15.6303	15.8459	15.5953	15.7048	15.6863	15.4547	0.0752484	0.493385	0.565392	15.7985	15.958	15.8953	15.7048	15.6863	15.4547	0.268685	0.0240843	0.0386344	15.2338	15.2931	14.9697	15.7048	15.6863	15.4547
ACL18828	2074	ACL18828.1	IsMasterProtein	Helix-turn-helix type 11 domain protein [Desulfitobacterium hafniense DCB-2]	2	12	2	16.1674	16.0853	16.079	16.0563	16.2174	16.2423	-0.0614421	0.391696	0.450878	16.1134	16.0409	16.2489	16.0563	16.2174	16.2423	-0.0375779	0.597537	0.641349	16.1234	16.3108	16.2642	16.0563	16.2174	16.2423	0.0608041	0.396513	0.468972	16.3853	16.3467	16.3088	16.0563	16.2174	16.2423	0.174916	0.0238971	0.0384002	16.3752	16.4306	16.4954	16.0563	16.2174	16.2423
ACL18829	2324	ACL18829.1	IsMasterProtein	hypothetical protein Dhaf_0765 [Desulfitobacterium hafniense DCB-2]	2	20	2	14.1831	14.2794	14.5309	14.6147	14.5357	14.9763	-0.377772	0.00784074	0.0134002	14.3946	14.5029	14.2503	14.6147	14.5357	14.9763	-0.326277	0.018283	0.0262419	14.799	14.8896	14.7794	14.6147	14.5357	14.9763	0.113785	0.370849	0.445593	14.6952	14.5535	14.3409	14.6147	14.5357	14.9763	-0.179048	0.167117	0.218447	14.5087	14.5397	14.5039	14.6147	14.5357	14.9763
ACL18833	1715	ACL18833.1	IsMasterProtein	N-acetyl-gamma-glutamyl-phosphate reductase [Desulfitobacterium hafniense DCB-2]	3	11	3
ACL18834	2076	ACL18834.1	IsMasterProtein	arginine biosynthesis bifunctional protein ArgJ [Desulfitobacterium hafniense DCB-2]	6	29	6	16.1489	16.6012	16.6266	16.0798	16.0243	16.2402	0.344098	0.0103942	0.0172681	16.9437	17.0698	16.9417	16.0798	16.0243	16.2402	0.87026	2.11853e-06	6.64805e-06	15.8057	15.6847	15.589	16.0798	16.0243	16.2402	-0.421642	0.00268526	0.00614401	15.8708	15.8295	15.6184	16.0798	16.0243	16.2402	-0.34189	0.010799	0.0186614	15.7696	15.8289	15.5632	16.0798	16.0243	16.2402
ACL18835	91	ACL18835.1	IsMasterProtein	acetylglutamate kinase [Desulfitobacterium hafniense DCB-2]	6	31	6	18.2691	18.5928	18.5584	18.6356	18.7209	18.6217	-0.186016	0.154959	0.199019	18.6491	18.6274	18.6126	18.6356	18.7209	18.6217	-0.029717	0.814197	0.840966	18.3309	17.9482	18.1034	18.6356	18.7209	18.6217	-0.531927	0.000644344	0.00172071	18.1934	18.4452	18.1393	18.6356	18.7209	18.6217	-0.400136	0.00566826	0.0104061	18.5784	18.2495	18.0648	18.6356	18.7209	18.6217
ACL18836	1539	ACL18836.1	IsMasterProtein	acetylornithine and succinylornithine aminotransferase [Desulfitobacterium hafniense DCB-2]	8	86	8	17.405	17.7497	17.6245	17.5581	17.437	17.6516	0.0441599	0.679065	0.723026	17.9124	17.8598	17.7696	17.5581	17.437	17.6516	0.29838	0.012073	0.0179363	17.1572	16.7024	17.0009	17.5581	17.437	17.6516	-0.595421	4.15746e-05	0.000150769	17.0598	17.0504	17.0278	17.5581	17.437	17.6516	-0.502936	0.000226232	0.000558784	17.0525	16.9447	16.8363	17.5581	17.437	17.6516
ACL18837	460	ACL18837.1	IsMasterProtein	Succinate dehydrogenase [Desulfitobacterium hafniense DCB-2]	10	75	10	16.8442	16.7629	16.9452	18.611	18.5606	18.7347	-1.78466	4.74303e-15	2.84602e-13	17.4601	17.5416	17.4613	18.611	18.5606	18.7347	-1.14777	3.22829e-12	7.64942e-11	17.4309	17.5099	17.5106	18.611	18.5606	18.7347	-1.1516	3.07512e-12	7.74598e-11	17.2107	17.2683	17.3593	18.611	18.5606	18.7347	-1.35599	2.79345e-13	5.70108e-12	17.7828	17.8497	17.8218	18.611	18.5606	18.7347
ACL18839	1634	ACL18839.1	IsMasterProtein	transcriptional regulator, XRE family [Desulfitobacterium hafniense DCB-2]	2	8	2
ACL18841	1367	ACL18841.1	IsMasterProtein	fumarate reductase/succinate dehydrogenase flavoprotein domain protein [Desulfitobacterium hafniense DCB-2]	12	111	8	18.4819	18.6167	18.7303	19.6236	19.4553	19.5214	-0.923786	5.94215e-11	8.74435e-10	19.2219	19.145	19.1526	19.6236	19.4553	19.5214	-0.36025	1.37114e-05	3.62012e-05	18.9805	19.0299	18.9987	19.6236	19.4553	19.5214	-0.530382	1.24123e-07	7.7466e-07	18.689	18.6513	18.7555	19.6236	19.4553	19.5214	-0.834829	2.52132e-10	2.38474e-09	19.2108	19.2316	19.1645	19.6236	19.4553	19.5214
ACL18843	2018	ACL18843.1	IsMasterProtein	fumarate reductase/succinate dehydrogenase flavoprotein domain protein [Desulfitobacterium hafniense DCB-2]	8	56	4	16.1926	16.1882	16.0525	18.0658	17.9824	18.064	-1.89296	1.30561e-15	1.04299e-13	16.8737	16.8001	16.898	18.0658	17.9824	18.064	-1.18014	1.43739e-12	4.14324e-11	17.1074	17.086	16.947	18.0658	17.9824	18.064	-0.990612	1.84089e-11	3.59939e-10	16.8761	16.8437	16.8574	18.0658	17.9824	18.064	-1.17837	1.46934e-12	2.4025e-11	17.6831	17.5582	17.5737	18.0658	17.9824	18.064
ACL18847	1133	ACL18847.1	IsMasterProtein	conserved hypothetical protein [Desulfitobacterium hafniense DCB-2]	4	20	4	14.5544	14.688	14.4221	14.5841	14.7548	14.8305	-0.168267	0.709377	0.750442	14.7836	14.5328	14.7482	14.5841	14.7548	14.8305	-0.0348815	0.938279	0.946744	15.2596	15.552	14.9341	14.5841	14.7548	14.8305	0.525449	0.253917	0.324327	15.0452	15.177	15.1303	14.5841	14.7548	14.8305	0.394407	0.387288	0.459227	17.2283	14.6957	14.8064	14.5841	14.7548	14.8305
ACL18848	1554	ACL18848.1	IsMasterProtein	conserved hypothetical protein [Desulfitobacterium hafniense DCB-2]	7	43	7	17.0065	17.0774	16.9287	17.6436	17.4581	17.4243	-0.504486	7.79848e-07	3.19715e-06	17.0847	17.0093	17.1546	17.6436	17.4581	17.4243	-0.425787	5.98846e-06	1.69129e-05	17.274	17.3684	17.3205	17.6436	17.4581	17.4243	-0.18774	0.00915445	0.0183483	17.5959	17.588	17.6446	17.6436	17.4581	17.4243	0.100838	0.12938	0.175264	16.9134	17.0465	16.942	17.6436	17.4581	17.4243
ACL18849	925	ACL18849.1	IsMasterProtein	conserved hypothetical protein [Desulfitobacterium hafniense DCB-2]	2	9	2
ACL18850	379	ACL18850.1	IsMasterProtein	band 7 protein [Desulfitobacterium hafniense DCB-2]	13	263	13	20.5108	20.5789	20.5059	20.489	20.3601	20.5819	0.0548946	0.367703	0.426774	20.4836	20.4844	20.5693	20.489	20.3601	20.5819	0.0354315	0.557826	0.605231	20.5707	20.6133	20.5749	20.489	20.3601	20.5819	0.109293	0.0841362	0.127435	20.5334	20.5168	20.5677	20.489	20.3601	20.5819	0.0623047	0.308474	0.375487	20.3562	20.519	20.2789	20.489	20.3601	20.5819
ACL18852	262	ACL18852.1	IsMasterProtein	Cupin 2 conserved barrel domain protein [Desulfitobacterium hafniense DCB-2]	6	147	6	20.2508	20.2206	20.2353	19.9649	19.9906	19.9322	0.27298	0.000100857	0.000253592	20.0791	20.0185	20.0568	19.9649	19.9906	19.9322	0.088868	0.109745	0.137353	19.662	19.685	19.8612	19.9649	19.9906	19.9322	-0.226567	0.000580984	0.00156798	20.0767	19.8963	19.941	19.9649	19.9906	19.9322	0.00874284	0.869455	0.898189	19.8605	19.7943	19.8324	19.9649	19.9906	19.9322
ACL18853	2821	ACL18853.1	IsMasterProtein	putative transcriptional regulator, PucR family [Desulfitobacterium hafniense DCB-2]	5	57	5	17.3489	17.24	17.3895	17.5446	17.343	17.6877	-0.198981	0.0149099	0.0241111	17.2225	17.2603	17.2305	17.5446	17.343	17.6877	-0.287323	0.00122451	0.00220601	17.0757	17.1839	17.1312	17.5446	17.343	17.6877	-0.394852	6.50641e-05	0.000225147	17.5846	17.5939	17.4387	17.5446	17.343	17.6877	0.0139313	0.850094	0.88392	17.1667	17.1533	17.2117	17.5446	17.343	17.6877
ACL18856	2053	ACL18856.1	IsMasterProtein	hypothetical protein Dhaf_0793 [Desulfitobacterium hafniense DCB-2]	2	22	2	17.7478	17.6983	17.6493	17.7057	17.6668	17.8753	-0.0508022	0.343854	0.401761	17.6288	17.6256	17.7281	17.7057	17.6668	17.8753	-0.0884477	0.109344	0.136974	17.8994	17.8642	17.9017	17.7057	17.6668	17.8753	0.139158	0.0171461	0.0317697	18.2358	18.1839	18.2162	17.7057	17.6668	17.8753	0.462675	2.1093e-07	9.81297e-07	17.8109	17.8782	17.8368	17.7057	17.6668	17.8753
ACL18857	134	ACL18857.1	IsMasterProtein	ornithine carbamoyltransferase [Desulfitobacterium hafniense DCB-2]	9	75	9	18.0048	18.4645	18.5353	17.8038	17.7978	17.9399	0.487715	0.00072353	0.00150296	18.7686	19.0679	18.8691	17.8038	17.7978	17.9399	1.05469	1.50922e-07	6.42278e-07	16.9947	16.7839	16.8455	17.8038	17.7978	17.9399	-0.972467	4.26091e-07	2.36379e-06	16.924	16.8417	16.792	17.8038	17.7978	17.9399	-0.994613	3.20319e-07	1.43758e-06	16.655	16.7887	16.576	17.8038	17.7978	17.9399
ACL18858	2204	ACL18858.1	IsMasterProtein	Argininosuccinate synthase [Desulfitobacterium hafniense DCB-2]	18	455	18	22.8783	23.0541	23.0772	22.571	22.5411	22.5391	0.452837	3.63807e-07	1.62753e-06	23.225	23.3097	23.2611	22.571	22.5411	22.5391	0.714889	7.88462e-10	6.64018e-09	22.4778	22.3614	22.3385	22.571	22.5411	22.5391	-0.157841	0.00942014	0.0188538	22.8099	22.8519	22.8582	22.571	22.5411	22.5391	0.289627	6.44951e-05	0.000180328	22.6123	22.7198	22.5885	22.571	22.5411	22.5391
ACL18859	2539	ACL18859.1	IsMasterProtein	argininosuccinate lyase [Desulfitobacterium hafniense DCB-2]	18	321	18	21.2371	21.3227	21.3148	21.1673	21.097	21.2008	0.136491	0.00129056	0.00257009	21.4439	21.4164	21.407	21.1673	21.097	21.2008	0.267407	1.26039e-06	4.1953e-06	20.8161	20.7982	20.7775	21.1673	21.097	21.2008	-0.357762	3.00091e-08	2.1681e-07	21.4126	21.3769	21.3757	21.1673	21.097	21.2008	0.233374	6.37919e-06	2.21843e-05	21.1659	21.1549	21.1159	21.1673	21.097	21.2008
ACL18860	2225	ACL18860.1	IsMasterProtein	nicotinate phosphoribosyltransferase [Desulfitobacterium hafniense DCB-2]	22	293	22	20.8174	20.828	20.8379	20.929	21.012	20.9392	-0.132305	0.00380212	0.00692105	20.9198	20.8945	20.9411	20.929	21.012	20.9392	-0.0415901	0.29998	0.345162	20.6916	20.6911	20.6897	20.929	21.012	20.9392	-0.269286	4.4388e-06	1.97626e-05	20.864	20.9136	20.9301	20.929	21.012	20.9392	-0.057514	0.158295	0.208574	20.8885	20.9965	20.8407	20.929	21.012	20.9392
ACL18861	1937	ACL18861.1	IsMasterProtein	NAD+ synthetase [Desulfitobacterium hafniense DCB-2]	11	203	11	20.0573	20.1355	20.2617	19.8787	19.8481	20.0009	0.242319	0.000374144	0.000828271	20.3423	20.4129	20.3108	19.8787	19.8481	20.0009	0.446128	4.54239e-07	1.69115e-06	19.7164	19.6473	19.6492	19.8787	19.8481	20.0009	-0.238235	0.000436247	0.00121489	20.355	20.325	20.2399	19.8787	19.8481	20.0009	0.397432	1.89359e-06	7.32295e-06	20.1825	20.1787	20.1895	19.8787	19.8481	20.0009
ACL18862	2150	ACL18862.1	IsMasterProtein	Phosphoribosylaminoimidazolesuccinocarboxamide synthase [Desulfitobacterium hafniense DCB-2]	8	203	8	20.61	20.7203	20.7391	20.3664	20.3268	20.4573	0.306295	4.75374e-06	1.61109e-05	21.0552	21.0272	21.0376	20.3664	20.3268	20.4573	0.656492	2.05308e-10	2.11103e-09	20.171	20.1641	20.2371	20.3664	20.3268	20.4573	-0.19278	0.000562376	0.00152809	20.8213	20.8118	20.777	20.3664	20.3268	20.4573	0.419852	9.42877e-08	4.81074e-07	20.6503	20.7721	20.701	20.3664	20.3268	20.4573
ACL18863	2368	ACL18863.1	IsMasterProtein	conserved hypothetical protein [Desulfitobacterium hafniense DCB-2]	4	28	4	15.8747	15.7395	15.8831	15.489	15.3416	15.3216	0.448344	0.000492123	0.00105763	15.8464	15.8703	15.8852	15.489	15.3416	15.3216	0.483211	0.000248139	0.000504946	15.4592	15.6179	15.1232	15.489	15.3416	15.3216	0.0160099	0.876831	0.904323	15.0156	15.173	15.0475	15.489	15.3416	15.3216	-0.305423	0.00877211	0.0154257	15.3702	15.2284	15.4046	15.489	15.3416	15.3216
ACL18865	2754	ACL18865.1	IsMasterProtein	UDP-N-acetylmuramate/alanine ligase [Desulfitobacterium hafniense DCB-2]	11	199	11	19.9685	19.9002	20.099	20.4455	20.3877	20.5246	-0.463393	1.28801e-07	6.44237e-07	20.5268	20.4318	20.3933	20.4455	20.3877	20.5246	-0.00193432	0.969719	0.973199	20.1865	20.2213	20.2384	20.4455	20.3877	20.5246	-0.237209	0.000260612	0.000777663	20.1622	20.1927	20.1429	20.4455	20.3877	20.5246	-0.286657	3.92118e-05	0.000113378	19.9078	19.9154	19.875	20.4455	20.3877	20.5246
ACL18866	1276	ACL18866.1	IsMasterProtein	Acyl-coenzyme A synthetase/AMP-(fatty) acid ligase-like protein [Desulfitobacterium hafniense DCB-2]	6	61	6	17.95	17.7731	17.7468	16.4835	16.5514	16.4552	1.32659	8.21596e-12	1.49168e-10	15.2319	15.1801	15.4206	16.4835	16.5514	16.4552	-1.21916	2.79139e-11	4.19609e-10	18.4899	18.5967	18.4651	16.4835	16.5514	16.4552	2.02056	1.67568e-14	1.23295e-12	17.6368	17.7149	17.7858	16.4835	16.5514	16.4552	1.21583	2.90359e-11	3.45465e-10	16.6711	16.6295	16.7606	16.4835	16.5514	16.4552
ACL18870	2570	ACL18870.1	IsMasterProtein	conserved hypothetical protein [Desulfitobacterium hafniense DCB-2]	12	109	11	16.4213	16.3297	16.1069	18.6538	18.5586	18.7245	-2.35969	1.54593e-11	2.57288e-10	16.735	16.5753	17.1961	18.6538	18.5586	18.7245	-1.81017	6.82263e-10	5.94504e-09	16.99	16.8818	16.9703	18.6538	18.5586	18.7245	-1.69827	1.66606e-09	1.66264e-08	16.8229	16.8458	17.1542	18.6538	18.5586	18.7245	-1.70464	1.58138e-09	1.23162e-08	17.8956	18.0252	17.7843	18.6538	18.5586	18.7245
ACL18873	149	ACL18873.1	IsMasterProtein	transcriptional regulator, LysR family [Desulfitobacterium hafniense DCB-2]	3	29	3	16.69	17.0094	16.6941	16.9415	17.284	17.1936	-0.341887	0.00770467	0.0131918	17.1434	16.8581	17.1453	16.9415	17.284	17.1936	-0.0907817	0.427527	0.474917	16.831	16.8543	16.9077	16.9415	17.284	17.1936	-0.275419	0.0256926	0.0454086	16.7636	16.6894	17.0038	16.9415	17.284	17.1936	-0.320808	0.0113388	0.0195218	17.2253	17.3501	17.195	16.9415	17.284	17.1936
ACL18878	1412	ACL18878.1	IsMasterProtein	band 7 protein [Desulfitobacterium hafniense DCB-2]	15	387	15	21.867	21.713	21.9571	21.8641	21.7572	21.7874	0.0428109	0.421295	0.480009	21.9051	21.9928	21.9196	21.8641	21.7572	21.7874	0.136246	0.0187998	0.0268871	22.1002	22.14	22.0674	21.8641	21.7572	21.7874	0.299644	3.46837e-05	0.000128615	22.0308	21.9992	22.0688	21.8641	21.7572	21.7874	0.23004	0.000465733	0.00107088	21.7325	21.7696	21.7852	21.8641	21.7572	21.7874
ACL18879	1870	ACL18879.1	IsMasterProtein	hypothetical protein Dhaf_0816 [Desulfitobacterium hafniense DCB-2]	3	18	3	17.0125	17.1245	17.1628	17.2225	17.089	17.2002	-0.0706467	0.57655	0.629209	17.2486	17.2518	17.3097	17.2225	17.089	17.2002	0.0994452	0.434179	0.481732	17.3058	17.3559	17.0567	17.2225	17.089	17.2002	0.0689159	0.58583	0.655192	17.4931	17.4739	17.595	17.2225	17.089	17.2002	0.350097	0.0126234	0.0215345	17.2475	17.2178	16.6345	17.2225	17.089	17.2002
ACL18880	784	ACL18880.1	IsMasterProtein	major facilitator superfamily MFS_1 [Desulfitobacterium hafniense DCB-2]	4	52	4	16.5623	16.9809	16.8112	16.0948	16.0045	16.0078	0.749099	3.48988e-06	1.21365e-05	16.7428	17.1329	17.0029	16.0948	16.0045	16.0078	0.923831	2.63309e-07	1.04427e-06	15.3789	15.2771	15.3927	16.0948	16.0045	16.0078	-0.686142	9.6645e-06	3.96798e-05	15.9052	16.0035	15.9367	16.0948	16.0045	16.0078	-0.0872397	0.421655	0.492459	16.3611	16.1559	16.1209	16.0948	16.0045	16.0078
ACL18881	1151	ACL18881.1	IsMasterProtein	transcriptional regulator, BadM/Rrf2 family [Desulfitobacterium hafniense DCB-2]	4	18	4	17.6481	17.8526	17.8294	16.9077	17.0824	16.931	0.803017	1.18791e-09	1.09665e-08	18.0292	18.1526	18.1049	16.9077	17.0824	16.931	1.12187	1.00502e-11	1.82469e-10	16.8535	16.8324	16.8516	16.9077	17.0824	16.931	-0.12782	0.0548231	0.088298	17.3544	17.3141	17.2311	16.9077	17.0824	16.931	0.326165	8.47522e-05	0.000232321	17.2512	17.2874	17.3344	16.9077	17.0824	16.931
ACL18882	711	ACL18882.1	IsMasterProtein	protein of unknown function DUF21 [Desulfitobacterium hafniense DCB-2]	5	32	5	15.6431	15.7515	15.6936	15.1882	15.5451	15.4678	0.295707	0.0174364	0.027779	15.6489	15.5976	15.7866	15.1882	15.5451	15.4678	0.277323	0.0242712	0.0342392	15.2594	15.5117	15.4655	15.1882	15.5451	15.4678	0.0118438	0.916295	0.937417	15.6944	15.5358	15.621	15.1882	15.5451	15.4678	0.216708	0.0692531	0.0998101	15.8168	15.3911	15.5715	15.1882	15.5451	15.4678
ACL18883	2580	ACL18883.1	IsMasterProtein	Putative protein of poly-gamma-glutamate biosynthesis (capsule formation)-like protein [Desulfitobacterium hafniense DCB-2]	10	138	10	18.9756	18.9237	18.8759	19.2197	19.1075	19.1403	-0.230772	6.23019e-05	0.000163411	18.9558	18.9656	18.9024	19.2197	19.1075	19.1403	-0.214553	0.000130062	0.000277387	19.1593	19.2336	19.1464	19.2197	19.1075	19.1403	0.023926	0.578798	0.648365	19.2647	19.2069	19.2017	19.2197	19.1075	19.1403	0.0685838	0.124522	0.169588	19.2623	19.206	19.1801	19.2197	19.1075	19.1403
ACL18885	2438	ACL18885.1	IsMasterProtein	N-acetylmuramoyl-L-alanine amidase family 2 [Desulfitobacterium hafniense DCB-2]	7	50	7	16.2013	15.8326	15.9089	16.6018	16.7259	16.7243	-0.703038	6.38577e-06	2.1055e-05	15.8443	15.825	15.7441	16.6018	16.7259	16.7243	-0.879506	4.23201e-07	1.60118e-06	18.9919	18.7729	18.8831	16.6018	16.7259	16.7243	2.19861	1.25477e-12	3.60107e-11	16.0404	16.0335	16.1528	16.6018	16.7259	16.7243	-0.608432	3.20251e-05	9.43541e-05	15.9408	15.7732	16.2012	16.6018	16.7259	16.7243
ACL18888	2771	ACL18888.1	IsMasterProtein	hypothetical protein Dhaf_0825 [Desulfitobacterium hafniense DCB-2]	3	13	3
ACL18890	2265	ACL18890.1	IsMasterProtein	glycosyl transferase group 1 [Desulfitobacterium hafniense DCB-2]	2	14	2	14.4459	15.1005	16.7257	15.3871	14.607	14.3228	0.651748	0.227273	0.278586	15.174	16.859	14.7811	15.3871	14.607	14.3228	0.832382	0.128641	0.159151	14.4595	14.9677	15.0019	15.3871	14.607	14.3228	0.0373932	0.943384	0.958815	14.4711	14.721	14.5458	15.3871	14.607	14.3228	-0.192975	0.714589	0.765807	14.7457	14.5705	14.6676	15.3871	14.607	14.3228
ACL18892	137	ACL18892.1	IsMasterProtein	protein of unknown function DUF362 [Desulfitobacterium hafniense DCB-2]	8	56	8	17.1759	17.2226	17.1754	17.1511	17.2257	17.1985	-0.000466676	0.992959	0.994738	17.1436	17.2427	17.3646	17.1511	17.2257	17.1985	0.0584868	0.278359	0.322808	17.21	17.2185	17.2094	17.1511	17.2257	17.1985	0.0208872	0.693624	0.752862	17.5861	17.5809	17.6288	17.1511	17.2257	17.1985	0.406827	1.07109e-06	4.3592e-06	17.3127	17.3817	17.2605	17.1511	17.2257	17.1985
ACL18893	703	ACL18893.1	IsMasterProtein	MazG nucleotide pyrophosphohydrolase [Desulfitobacterium hafniense DCB-2]	2	9	2	17.4925	17.4199	17.4365	17.7959	18.3455	17.9411	-0.577856	0.00114911	0.00230317	17.4402	17.2134	17.0816	17.7959	18.3455	17.9411	-0.782469	6.98996e-05	0.000157867	18.2134	18.0003	18.1685	17.7959	18.3455	17.9411	0.0998986	0.500103	0.571196	18.5105	18.1686	18.7084	17.7959	18.3455	17.9411	0.434978	0.00875317	0.0154021	18.1182	17.813	18.0257	17.7959	18.3455	17.9411
ACL18895	1879	ACL18895.1	IsMasterProtein	protein of unknown function DUF147 [Desulfitobacterium hafniense DCB-2]	5	50	5	17.3724	17.3128	17.8234	17.7326	17.4647	17.5339	-0.0742168	0.585339	0.636812	17.5331	17.9548	17.4849	17.7326	17.4647	17.5339	0.0805258	0.554213	0.601779	17.675	17.6095	17.4167	17.7326	17.4647	17.5339	-0.0100036	0.941084	0.95822	17.8843	17.8329	17.7277	17.7326	17.4647	17.5339	0.237879	0.0939953	0.131621	17.6719	17.7587	17.7177	17.7326	17.4647	17.5339
ACL18896	790	ACL18896.1	IsMasterProtein	YbbR family protein [Desulfitobacterium hafniense DCB-2]	15	224	15	19.8725	19.9766	19.8549	19.8589	19.9065	20.0025	-0.0212735	0.763176	0.797101	20.0629	19.734	19.8451	19.8589	19.9065	20.0025	-0.0419728	0.553935	0.601779	20.0517	20.0674	20.0867	19.8589	19.9065	20.0025	0.145999	0.0523433	0.0848909	20.1254	20.0773	20.0513	19.8589	19.9065	20.0025	0.161999	0.0336279	0.0524978	20.0926	20.2568	20.113	19.8589	19.9065	20.0025
ACL18897	1640	ACL18897.1	IsMasterProtein	FAD dependent oxidoreductase [Desulfitobacterium hafniense DCB-2]	9	59	9	17.0158	16.91	17.0843	16.8595	16.8676	16.8645	0.139513	0.0494986	0.0713759	16.9357	17.2069	16.9701	16.8595	16.8676	16.8645	0.173705	0.0177858	0.0256599	16.9593	17.0421	16.996	16.8595	16.8676	16.8645	0.135275	0.0559396	0.0899408	16.9371	17.041	17.0244	16.8595	16.8676	16.8645	0.136939	0.0533235	0.0790942	17.0283	17.0235	16.9692	16.8595	16.8676	16.8645
ACL18898	1427	ACL18898.1	IsMasterProtein	phosphoglucosamine mutase [Desulfitobacterium hafniense DCB-2]	19	316	19	21.7671	22.0181	22.0266	21.5386	21.5698	21.5401	0.387762	9.22904e-06	2.93232e-05	22.2425	22.3335	22.2763	21.5386	21.5698	21.5401	0.734616	2.60256e-09	1.80118e-08	21.9763	21.8489	21.9324	21.5386	21.5698	21.5401	0.369703	1.57855e-05	6.25161e-05	22.0585	22.0171	22.0734	21.5386	21.5698	21.5401	0.50016	4.31326e-07	1.87556e-06	21.7763	21.7951	21.6743	21.5386	21.5698	21.5401
ACL18899	2842	ACL18899.1	IsMasterProtein	glucosamine/fructose-6-phosphate aminotransferase, isomerizing [Desulfitobacterium hafniense DCB-2]	26	409	26	22.0099	22.1056	22.1022	21.9284	21.7149	21.8309	0.247816	0.000504773	0.00108153	22.0352	22.1181	21.9782	21.9284	21.7149	21.8309	0.219101	0.0014236	0.00253206	22.1925	22.1152	22.1732	21.9284	21.7149	21.8309	0.335578	2.51634e-05	9.53347e-05	22.6037	22.5603	22.5429	21.9284	21.7149	21.8309	0.744265	1.01696e-09	8.21801e-09	22.3187	22.4496	22.2885	21.9284	21.7149	21.8309
ACL18900	780	ACL18900.1	IsMasterProtein	hypothetical protein Dhaf_0837 [Desulfitobacterium hafniense DCB-2]	9	268	9	21.8935	21.5649	21.707	22.1817	21.9479	22.1766	-0.380236	0.000412136	0.000905921	20.586	20.7196	20.5776	22.1817	21.9479	22.1766	-1.47432	1.93284e-11	3.14199e-10	21.8572	21.8254	21.7546	22.1817	21.9479	22.1766	-0.289617	0.0036829	0.00814667	22.4354	22.3356	22.2941	22.1817	21.9479	22.1766	0.252994	0.00897592	0.0157445	21.3927	21.3543	21.5823	22.1817	21.9479	22.1766
ACL18901	2964	ACL18901.1	IsMasterProtein	transcriptional regulator, PadR-like family [Desulfitobacterium hafniense DCB-2]	13	156	13	19.42	19.3865	19.5256	19.117	19.1391	19.1373	0.312861	4.95174e-06	1.66607e-05	19.4754	19.6277	19.5017	19.117	19.1391	19.1373	0.403762	2.1548e-07	8.79536e-07	19.1119	19.0799	19.0779	19.117	19.1391	19.1373	-0.0412572	0.378191	0.45283	19.1819	19.1781	19.1694	19.117	19.1391	19.1373	0.0453309	0.334213	0.402958	18.9939	18.9694	19.076	19.117	19.1391	19.1373
ACL18902	818	ACL18902.1	IsMasterProtein	homocysteine S-methyltransferase [Desulfitobacterium hafniense DCB-2]	7	84	6	17.5515	17.4467	17.5985	17.4425	17.3685	17.513	0.0908623	0.114544	0.152	17.4031	17.5382	17.4558	17.4425	17.3685	17.513	0.0243539	0.659902	0.698367	16.8542	16.947	16.8721	17.4425	17.3685	17.513	-0.550258	3.81771e-08	2.66193e-07	17.1369	17.2321	17.151	17.4425	17.3685	17.513	-0.268027	0.000173432	0.000438045	17.3193	17.3053	17.3535	17.4425	17.3685	17.513
ACL18913	2421	ACL18913.1	IsMasterProtein	Thioredoxin domain protein [Desulfitobacterium hafniense DCB-2]	6	119	5	19.2945	19.6052	19.9125	20.823	20.7225	20.4842	-1.07254	1.14437e-06	4.50657e-06	20.0266	20.2933	20.1382	20.823	20.7225	20.4842	-0.523858	0.00171965	0.00299572	20.0052	20.0673	20.2151	20.823	20.7225	20.4842	-0.58068	0.000741064	0.00195105	20.8818	20.4887	20.8229	20.823	20.7225	20.4842	0.0545731	0.69776	0.749784	20.6425	20.4607	20.5784	20.823	20.7225	20.4842
ACL18914	1974	ACL18914.1	IsMasterProtein	FAD-dependent pyridine nucleotide-disulphide oxidoreductase [Desulfitobacterium hafniense DCB-2]	22	502	18	21.9325	22.2607	22.3941	22.9277	22.8472	22.8349	-0.674173	6.08327e-07	2.581e-06	22.7741	22.7376	22.6852	22.9277	22.8472	22.8349	-0.137594	0.115319	0.143622	21.9332	21.8282	21.9424	22.9277	22.8472	22.8349	-0.968665	5.14032e-09	4.50543e-08	22.1991	22.129	22.1902	22.9277	22.8472	22.8349	-0.697153	3.99077e-07	1.74893e-06	22.8004	22.7992	22.9056	22.9277	22.8472	22.8349
ACL18916	1853	ACL18916.1	IsMasterProtein	sulfur relay protein, TusE/DsrC/DsvC family [Desulfitobacterium hafniense DCB-2]	3	20	3	16.3493	16.1841	16.0491	17.229	17.1895	17.0707	-0.968887	2.97116e-09	2.41493e-08	16.7945	16.8184	16.9574	17.229	17.1895	17.0707	-0.306309	0.00149008	0.00264525	17.1708	17.0189	17.2019	17.229	17.1895	17.0707	-0.0324999	0.687156	0.747001	16.6624	16.6426	16.8096	17.229	17.1895	17.0707	-0.458192	3.4534e-05	0.000101107	16.6882	16.6167	16.7056	17.229	17.1895	17.0707
ACL18917	1641	ACL18917.1	IsMasterProtein	FAD-dependent pyridine nucleotide-disulphide oxidoreductase [Desulfitobacterium hafniense DCB-2]	3	11	3
ACL18918	946	ACL18918.1	IsMasterProtein	protein of unknown function DUF156 [Desulfitobacterium hafniense DCB-2]	3	18	3	15.3162	15.3509	15.5168	16.5663	16.2766	16.0723	-0.910404	1.85196e-05	5.4621e-05	16.2042	16.6351	16.4866	16.5663	16.2766	16.0723	0.136943	0.370974	0.417234	16.3433	16.2169	16.1987	16.5663	16.2766	16.0723	-0.0520541	0.730808	0.785296	15.4347	15.5442	15.6413	16.5663	16.2766	16.0723	-0.764975	0.000115143	0.000305736	15.3613	15.3903	15.9052	16.5663	16.2766	16.0723
ACL18919	1679	ACL18919.1	IsMasterProtein	conserved hypothetical protein [Desulfitobacterium hafniense DCB-2]	2	14	2
ACL18921	680	ACL18921.1	IsMasterProtein	transcriptional regulator, LysR family [Desulfitobacterium hafniense DCB-2]	3	10	3
ACL18922	1637	ACL18922.1	IsMasterProtein	Thioredoxin domain protein [Desulfitobacterium hafniense DCB-2]	5	62	3	17.3492	17.2591	17.2882	18.8646	19.1396	18.9573	-1.68835	3.57276e-10	3.84371e-09	18.289	18.2519	18.2843	18.8646	19.1396	18.9573	-0.71212	2.3163e-05	5.79281e-05	17.4668	17.4993	17.8412	18.8646	19.1396	18.9573	-1.38472	5.66609e-09	4.90476e-08	17.3362	16.9359	17.3943	18.8646	19.1396	18.9573	-1.76504	1.9027e-10	1.88651e-09	18.7167	18.5561	18.8545	18.8646	19.1396	18.9573
ACL18923	59	ACL18923.1	IsMasterProtein	FAD-dependent pyridine nucleotide-disulphide oxidoreductase [Desulfitobacterium hafniense DCB-2]	13	301	9	17.4123	17.2997	16.5204	19.7023	19.6936	19.8728	-2.67879	3.68865e-11	5.57485e-10	18.5097	18.2039	18.2471	19.7023	19.6936	19.8728	-1.43604	1.96276e-07	8.08228e-07	18.0623	18.0585	18.1676	19.7023	19.6936	19.8728	-1.66012	2.92587e-08	2.11936e-07	17.7839	17.8104	17.7943	19.7023	19.6936	19.8728	-1.96007	3.05407e-09	2.23539e-08	19.3652	19.3023	19.2153	19.7023	19.6936	19.8728
ACL18924	1525	ACL18924.1	IsMasterProtein	pyridoxal-phosphate dependent TrpB-like enzyme [Desulfitobacterium hafniense DCB-2]	23	504	23	23.6276	23.8817	23.8399	22.8509	22.7895	22.8117	0.965701	4.70985e-09	3.53998e-08	23.7787	23.7934	23.9626	22.8509	22.7895	22.8117	1.02751	1.99814e-09	1.42885e-08	22.4728	22.5009	22.3922	22.8509	22.7895	22.8117	-0.362065	0.000469243	0.00129389	22.5922	22.5727	22.4945	22.8509	22.7895	22.8117	-0.264246	0.00545262	0.0100366	22.0211	22.3124	21.9805	22.8509	22.7895	22.8117
ACL18925	5	ACL18925.1	IsMasterProtein	hypothetical protein Dhaf_0862 [Desulfitobacterium hafniense DCB-2]	5	41	5	16.3887	16.5174	16.3603	19.2404	19.5018	19.2038	-2.89321	1.68861e-14	7.50397e-13	16.4069	16.0881	16.155	19.2404	19.5018	19.2038	-3.09864	6.0817e-15	1.00071e-12	21.0662	20.8691	20.893	19.2404	19.5018	19.2038	1.62745	7.70903e-11	1.19747e-09	17.0396	17.0352	17.2303	19.2404	19.5018	19.2038	-2.21364	8.84471e-13	1.54561e-11	19.6605	19.5676	19.8734	19.2404	19.5018	19.2038
ACL18928	2962	ACL18928.1	IsMasterProtein	conserved hypothetical protein [Desulfitobacterium hafniense DCB-2]	4	35	4	16.699	16.5644	16.6767	16.4284	16.5328	16.369	0.203325	0.0107686	0.0178509	16.6097	16.639	16.6492	16.4284	16.5328	16.369	0.189254	0.016181	0.0234914	17.1407	17.099	16.9566	16.4284	16.5328	16.369	0.62203	2.13112e-07	1.25709e-06	16.8722	16.8485	16.8704	16.4284	16.5328	16.369	0.420322	2.30527e-05	7.01364e-05	16.4913	16.4262	16.6925	16.4284	16.5328	16.369
ACL18929	1331	ACL18929.1	IsMasterProtein	conserved hypothetical protein [Desulfitobacterium hafniense DCB-2]	2	6	2	15.5272	15.3387	15.3559	15.3311	15.5135	15.4849	-0.0359088	0.69189	0.734165	15.5878	15.5332	15.4883	15.3311	15.5135	15.4849	0.0932722	0.310513	0.35509	15.383	15.4224	15.3053	15.3311	15.5135	15.4849	-0.0729072	0.424839	0.497217	15.6547	15.3002	15.4413	15.3311	15.5135	15.4849	0.022264	0.805596	0.844879	15.3679	15.306	15.487	15.3311	15.5135	15.4849
ACL18930	342	ACL18930.1	IsMasterProtein	protein of unknown function DUF1232 [Desulfitobacterium hafniense DCB-2]	7	92	7	19.6544	19.4831	19.5852	20.0861	19.8509	20.0146	-0.409644	1.32673e-05	4.04529e-05	19.2808	19.4859	19.3285	20.0861	19.8509	20.0146	-0.618834	8.53536e-08	3.85539e-07	19.8405	19.8642	19.8044	20.0861	19.8509	20.0146	-0.147492	0.0379293	0.0639242	20.2889	20.2044	20.1851	20.0861	19.8509	20.0146	0.24225	0.00196244	0.00400801	19.3111	19.2816	19.386	20.0861	19.8509	20.0146
ACL18931	2192	ACL18931.1	IsMasterProtein	nitrite and sulphite reductase 4Fe-4S region [Desulfitobacterium hafniense DCB-2]	17	338	17	22.0594	21.9844	22.0322	21.8496	21.8723	21.7892	0.188294	3.8194e-05	0.000105524	21.9744	22.0353	22.0275	21.8496	21.8723	21.7892	0.175365	8.0078e-05	0.000178121	21.3859	21.3748	21.4039	21.8496	21.8723	21.7892	-0.448816	6.37778e-10	7.39928e-09	21.744	21.7446	21.7811	21.8496	21.8723	21.7892	-0.0804524	0.0269272	0.0427775	21.6434	21.6831	21.6446	21.8496	21.8723	21.7892
ACL18932	773	ACL18932.1	IsMasterProtein	diacylglycerol kinase catalytic region [Desulfitobacterium hafniense DCB-2]	5	81	5	15.9199	15.9975	15.9045	16.0879	16.0737	16.3297	-0.223147	0.0191055	0.0301802	15.8598	15.5279	15.7879	16.0879	16.0737	16.3297	-0.438591	0.000114219	0.000246798	15.7417	15.8932	15.7468	16.0879	16.0737	16.3297	-0.369871	0.000563504	0.00152967	15.8928	15.8238	15.8989	16.0879	16.0737	16.3297	-0.291916	0.00367302	0.00704858	15.9659	15.9988	15.96	16.0879	16.0737	16.3297
ACL18933	1070	ACL18933.1	IsMasterProtein	UspA domain protein [Desulfitobacterium hafniense DCB-2]	11	279	11	23.2176	23.2151	23.2107	23.4887	23.3657	23.4092	-0.206791	2.58509e-05	7.43612e-05	23.0832	23.1059	23.0534	23.4887	23.3657	23.4092	-0.340414	6.10926e-08	2.85167e-07	22.7785	22.7353	22.7503	23.4887	23.3657	23.4092	-0.666534	4.99301e-12	1.1932e-10	23.3011	23.3072	23.2869	23.4887	23.3657	23.4092	-0.12282	0.00298605	0.00583438	23.0161	23.0518	23.0936	23.4887	23.3657	23.4092
ACL18934	2237	ACL18934.1	IsMasterProtein	hypothetical protein Dhaf_0871 [Desulfitobacterium hafniense DCB-2]	3	12	3	15.0801	14.8435	14.5674	15.2265	15.4362	15.338	-0.50324	0.000455522	0.000991159	15.125	15.1864	15.0844	15.2265	15.4362	15.338	-0.20162	0.0944845	0.119972	15.5047	15.617	15.3315	15.2265	15.4362	15.338	0.150868	0.201639	0.266817	15.8456	15.6205	15.6766	15.2265	15.4362	15.338	0.380656	0.00417998	0.00791817	15.3731	15.4274	15.2632	15.2265	15.4362	15.338
ACL18935	399	ACL18935.1	IsMasterProtein	TOBE domain protein [Desulfitobacterium hafniense DCB-2]	2	12	2	16.2168	16.3912	16.4467	16.0352	16.0675	16.1279	0.274705	0.00123869	0.00247383	16.466	16.4987	16.5702	16.0352	16.0675	16.1279	0.434784	1.44848e-05	3.80635e-05	15.9813	16.0573	16.1838	16.0352	16.0675	16.1279	-0.00271513	0.969293	0.979098	15.6944	15.7544	15.8268	16.0352	16.0675	16.1279	-0.318323	0.00034729	0.0008236	15.8702	15.9277	15.9764	16.0352	16.0675	16.1279
ACL18937	1487	ACL18937.1	IsMasterProtein	LemA family protein [Desulfitobacterium hafniense DCB-2]	9	209	9	20.1214	20.4562	20.4414	20.1942	20.1875	20.1992	0.146027	0.0729895	0.101988	20.3043	20.4919	20.3897	20.1942	20.1875	20.1992	0.201682	0.0176862	0.0255295	20.3893	20.2954	20.3089	20.1942	20.1875	20.1992	0.137558	0.0893767	0.134353	20.4776	20.4629	20.4939	20.1942	20.1875	20.1992	0.284507	0.00188821	0.0038734	19.6028	19.6121	19.4287	20.1942	20.1875	20.1992
ACL18938	1442	ACL18938.1	IsMasterProtein	protein of unknown function DUF477 [Desulfitobacterium hafniense DCB-2]	5	39	5	15.1069	15.1	15.1571	15.0135	15.0809	15.4663	-0.0655886	0.522046	0.577618	15.18	15.1838	15.2323	15.0135	15.0809	15.4663	0.0118018	0.907673	0.921468	14.9917	14.9609	15.1177	15.0135	15.0809	15.4663	-0.163454	0.123023	0.174251	15.0742	15.1898	14.9874	15.0135	15.0809	15.4663	-0.103119	0.318995	0.387282	14.8393	15.0214	14.9045	15.0135	15.0809	15.4663
ACL18939	835	ACL18939.1	IsMasterProtein	protein of unknown function DUF77 [Desulfitobacterium hafniense DCB-2]	4	23	3	13.2164	12.968	13.0982	13.382	13.1067	13.3471	-0.184374	0.175526	0.221267	13.0269	13.1191	12.922	13.382	13.1067	13.3471	-0.25591	0.0670878	0.0880233	12.9198	13.1152	12.7625	13.382	13.1067	13.3471	-0.346086	0.0174539	0.0322333	13.0263	12.8698	12.7315	13.382	13.1067	13.3471	-0.40274	0.00718734	0.0128572	12.9974	12.8676	13.1504	13.382	13.1067	13.3471
ACL18941	808	ACL18941.1	IsMasterProtein	NMT1/THI5 like domain protein [Desulfitobacterium hafniense DCB-2]	9	118	9	19.7443	19.7459	19.7387	19.621	19.4841	19.661	0.154283	0.0188158	0.0297778	19.7901	19.7164	19.8096	19.621	19.4841	19.661	0.183332	0.00688374	0.0107285	19.5303	19.622	19.7702	19.621	19.4841	19.661	0.0521354	0.388004	0.461838	19.5251	19.5166	19.6193	19.621	19.4841	19.661	-0.0350161	0.559352	0.623583	19.602	19.6306	19.7021	19.621	19.4841	19.661
ACL18942	183	ACL18942.1	IsMasterProtein	ABC transporter related [Desulfitobacterium hafniense DCB-2]	3	12	3
ACL18943	1514	ACL18943.1	IsMasterProtein	transcriptional regulator, Crp/Fnr family [Desulfitobacterium hafniense DCB-2]	2	8	2	11.9579	12.1424	12.1869	11.9221	11.843	12.0556	0.155527	0.396947	0.456171	12.3265	11.6534	11.6013	11.9221	11.843	12.0556	-0.0798255	0.660888	0.698644	12.1366	12.3598	12.5282	11.9221	11.843	12.0556	0.401314	0.0397802	0.0667619	12.1289	12.4301	12.3503	11.9221	11.843	12.0556	0.362835	0.0598872	0.0874252	12.7124	12.7252	12.7451	11.9221	11.843	12.0556
ACL18944	1353	ACL18944.1	IsMasterProtein	4Fe-4S ferredoxin iron-sulfur binding domain protein [Desulfitobacterium hafniense DCB-2]	4	24	4	15.5137	15.8464	16.4116	16.9387	16.4127	16.5077	-0.695839	0.00713954	0.0123071	14.3645	15.2644	14.6189	16.9387	16.4127	16.5077	-1.87046	4.71649e-07	1.74666e-06	17.3955	17.1569	17.2089	16.9387	16.4127	16.5077	0.634058	0.0125358	0.0242059	18.2557	18.114	17.9037	16.9387	16.4127	16.5077	1.47144	8.4715e-06	2.85722e-05	16.8799	16.8723	17.0245	16.9387	16.4127	16.5077
ACL18945	2757	ACL18945.1	IsMasterProtein	carbon-monoxide dehydrogenase, catalytic subunit [Desulfitobacterium hafniense DCB-2]	21	233	21	19.3697	19.3367	19.2307	20.1713	19.9451	20.1123	-0.763823	9.20098e-08	4.79962e-07	18.5461	18.521	18.4504	20.1713	19.9451	20.1123	-1.5704	3.86025e-12	8.70424e-11	20.8444	20.6239	20.6234	20.1713	19.9451	20.1123	0.621053	1.26875e-06	6.42647e-06	21.1572	21.0938	20.9953	20.1713	19.9451	20.1123	1.00594	2.23223e-09	1.67328e-08	19.9195	19.7063	19.991	20.1713	19.9451	20.1123
ACL18946	534	ACL18946.1	IsMasterProtein	FAD-dependent pyridine nucleotide-disulphide oxidoreductase [Desulfitobacterium hafniense DCB-2]	9	70	9	16.3597	16.5208	16.2516	17.1737	17.3296	17.2398	-0.870299	1.21858e-08	8.17061e-08	15.2997	15.1045	15.3351	17.1737	17.3296	17.2398	-2.00127	7.9936e-14	6.20837e-12	18.0787	17.8827	17.9389	17.1737	17.3296	17.2398	0.719096	1.53202e-07	9.41437e-07	18.5891	18.5518	18.5606	17.1737	17.3296	17.2398	1.31948	3.54658e-11	4.09762e-10	17.449	17.3549	17.5296	17.1737	17.3296	17.2398
ACL18947	1481	ACL18947.1	IsMasterProtein	NAD-dependent epimerase/dehydratase [Desulfitobacterium hafniense DCB-2]	4	31	4	16.7331	15.4037	15.3887	16.2969	16.5956	16.1789	-0.515288	0.129072	0.169319	15.849	15.0137	15.9379	16.2969	16.5956	16.1789	-0.756921	0.0322259	0.0445616	18.5629	18.3169	18.4949	16.2969	16.5956	16.1789	2.10113	8.85967e-06	3.67532e-05	16.1383	16.0701	16.8024	16.2969	16.5956	16.1789	-0.0201438	0.950781	0.962137	16.0792	16.4088	16.6131	16.2969	16.5956	16.1789
ACL18948	352	ACL18948.1	IsMasterProtein	Nucleotidyl transferase [Desulfitobacterium hafniense DCB-2]	2	8	2
ACL18951	1493	ACL18951.1	IsMasterProtein	glycosyl transferase family 2 [Desulfitobacterium hafniense DCB-2]	6	26	6
ACL18953	2528	ACL18953.1	IsMasterProtein	hypothetical protein Dhaf_0890 [Desulfitobacterium hafniense DCB-2]	4	32	4	14.5839	14.4394	14.3679	15.1088	15.2032	15.1134	-0.678118	6.73361e-06	2.21236e-05	14.4312	14.4132	14.0085	15.1088	15.2032	15.1134	-0.857485	3.91597e-07	1.49993e-06	17.1946	17.0497	16.9874	15.1088	15.2032	15.1134	1.93543	5.10568e-12	1.20979e-10	14.9258	14.8967	14.8299	15.1088	15.2032	15.1134	-0.257673	0.0221905	0.0359888	14.8636	14.8592	14.9748	15.1088	15.2032	15.1134
ACL18954	2770	ACL18954.1	IsMasterProtein	glycosyl transferase group 1 [Desulfitobacterium hafniense DCB-2]	2	11	2
ACL18955	521	ACL18955.1	IsMasterProtein	UDP-glucose/GDP-mannose dehydrogenase [Desulfitobacterium hafniense DCB-2]	4	27	4	13.3537	13.5472	13.4588	16.7053	16.7351	16.7326	-3.27109	7.6172e-11	1.09782e-09	13.656	12.7179	13.6369	16.7053	16.7351	16.7326	-3.38737	4.61359e-11	6.05615e-10	19.4564	19.5021	19.3356	16.7053	16.7351	16.7326	2.70704	1.11225e-09	1.19151e-08	16.4439	16.7849	16.5204	16.7053	16.7351	16.7326	-0.141237	0.503502	0.572506	16.7348	16.2649	16.9655	16.7053	16.7351	16.7326
ACL18956	2125	ACL18956.1	IsMasterProtein	NAD-dependent epimerase/dehydratase [Desulfitobacterium hafniense DCB-2]	13	67	13
ACL18959	2069	ACL18959.1	IsMasterProtein	conserved hypothetical protein [Desulfitobacterium hafniense DCB-2]	15	239	15	20.6692	20.6692	20.6945	20.4503	20.3666	20.4966	0.239757	2.34573e-05	6.81775e-05	20.6989	20.6605	20.7024	20.4503	20.3666	20.4966	0.249415	1.51783e-05	3.95881e-05	20.5424	20.5849	20.5012	20.4503	20.3666	20.4966	0.104994	0.0189348	0.0346024	20.6776	20.7555	20.6926	20.4503	20.3666	20.4966	0.270731	5.97445e-06	2.10916e-05	20.5385	20.44	20.4614	20.4503	20.3666	20.4966
ACL18960	1009	ACL18960.1	IsMasterProtein	C4-dicarboxylate transporter/malic acid transport protein [Desulfitobacterium hafniense DCB-2]	2	18	2	12.1941	12.3099	12.5743	13.2178	13.1291	12.9439	-0.73754	0.0122643	0.0200649	12.4644	13.015	12.6056	13.2178	13.1291	12.9439	-0.40196	0.141981	0.174114	12.6911	12.3368	12.1525	13.2178	13.1291	12.9439	-0.703476	0.0159911	0.0300276	12.1786	12.3796	12.7817	13.2178	13.1291	12.9439	-0.650324	0.0240758	0.0386344	12.8555	12.1359	11.6561	13.2178	13.1291	12.9439
ACL18961	2499	ACL18961.1	IsMasterProtein	transcriptional regulator, LysR family [Desulfitobacterium hafniense DCB-2]	4	23	4	16.1727	16.2302	16.1667	16.2861	16.3589	16.4794	-0.184948	0.0478202	0.0692056	16.1192	15.8901	15.7802	16.2861	16.3589	16.4794	-0.444996	0.000108601	0.000235569	16.4812	16.7429	16.7269	16.2861	16.3589	16.4794	0.275541	0.00581116	0.0122905	16.7275	16.6583	16.7272	16.2861	16.3589	16.4794	0.329524	0.00159403	0.00331123	16.5323	16.5341	16.4225	16.2861	16.3589	16.4794
ACL18964	68	ACL18964.1	IsMasterProtein	Citrate (pro-3S)-lyase [Desulfitobacterium hafniense DCB-2]	4	33	4	16.6328	16.6578	16.6478	16.6513	16.7415	16.8826	-0.112334	0.10752	0.144254	16.5121	16.5788	16.5213	16.6513	16.7415	16.8826	-0.221093	0.00418745	0.00677552	16.4904	16.4341	16.5603	16.6513	16.7415	16.8826	-0.263572	0.00110786	0.00280831	16.6885	16.5438	16.464	16.6513	16.7415	16.8826	-0.193053	0.0100565	0.0174537	16.8411	16.9233	16.836	16.6513	16.7415	16.8826
ACL18965	2258	ACL18965.1	IsMasterProtein	Malate dehydrogenase (oxaloacetate-decarboxylating) (NADP(+)) [Desulfitobacterium hafniense DCB-2]	9	64	8	16.5318	16.5993	16.4899	16.7385	16.8193	16.7031	-0.213238	0.00533404	0.00943326	16.5542	16.356	16.4928	16.7385	16.8193	16.7031	-0.285923	0.000551916	0.00105335	16.6778	16.5657	16.686	16.7385	16.8193	16.7031	-0.110442	0.112863	0.162495	16.7474	16.7706	16.6347	16.7385	16.8193	16.7031	-0.0360314	0.59094	0.651783	16.5769	16.4074	16.4643	16.7385	16.8193	16.7031
ACL18966	1216	ACL18966.1	IsMasterProtein	Citrate (Si)-synthase [Desulfitobacterium hafniense DCB-2]	17	375	17	21.8336	21.9007	22.1017	22.1397	22.1927	22.1384	-0.211596	0.0260961	0.0403566	21.8148	21.9677	21.9687	22.1397	22.1927	22.1384	-0.239835	0.0135127	0.0199053	21.7094	21.6491	21.6158	22.1397	22.1927	22.1384	-0.498811	3.30054e-05	0.00012288	22.2259	22.1989	22.1208	22.1397	22.1927	22.1384	0.0249523	0.775177	0.818193	22.2602	22.6354	22.2909	22.1397	22.1927	22.1384
ACL18969	2763	ACL18969.1	IsMasterProtein	cobalamin B12-binding domain protein [Desulfitobacterium hafniense DCB-2]	5	34	5	17.9199	18.0577	18.0235	17.4559	17.4353	17.5925	0.505822	7.48478e-08	4.01678e-07	18.1738	18.2494	18.233	17.4559	17.4353	17.5925	0.724139	5.57527e-10	5.07767e-09	17.3824	17.3278	17.4073	17.4559	17.4353	17.5925	-0.122091	0.0342866	0.0584545	17.3246	17.2222	17.2427	17.4559	17.4353	17.5925	-0.231409	0.000497157	0.00113752	17.0605	16.9979	16.9858	17.4559	17.4353	17.5925
ACL18971	2080	ACL18971.1	IsMasterProtein	conserved hypothetical protein [Desulfitobacterium hafniense DCB-2]	7	139	7	20.4804	20.4055	20.2735	20.603	20.4654	20.0314	0.0198267	0.889133	0.906974	20.1147	20.188	20.223	20.603	20.4654	20.0314	-0.191417	0.191064	0.229081	20.7158	20.7826	20.7666	20.603	20.4654	20.0314	0.388383	0.0140047	0.0266556	22.2258	21.8743	22.0937	20.603	20.4654	20.0314	1.69799	3.32036e-09	2.40511e-08	20.73	20.3588	20.9117	20.603	20.4654	20.0314
ACL18974	146	ACL18974.1	IsMasterProtein	RNA polymerase, sigma-24 subunit, ECF subfamily [Desulfitobacterium hafniense DCB-2]	2	10	2	14.7284	14.6314	14.5855	14.315	14.4909	14.3903	0.249714	0.0142349	0.0230997	14.5784	14.3701	14.655	14.315	14.4909	14.3903	0.135755	0.152815	0.186418	14.624	14.5849	14.5579	14.315	14.4909	14.3903	0.190207	0.0519893	0.0844131	14.8951	14.9257	15.1495	14.315	14.4909	14.3903	0.591376	8.68234e-06	2.91777e-05	14.6473	14.771	14.7664	14.315	14.4909	14.3903
ACL18976	1245	ACL18976.1	IsMasterProtein	hypothetical protein Dhaf_0913 [Desulfitobacterium hafniense DCB-2]	3	24	3	16.4189	16.3348	16.3254	16.3272	16.3873	16.5747	-0.0700252	0.337213	0.395324	16.1546	15.9229	16.0538	16.3272	16.3873	16.5747	-0.385964	6.34163e-05	0.000144744	16.4665	16.5277	16.561	16.3272	16.3873	16.5747	0.0886716	0.228503	0.296471	16.5427	16.4654	16.3959	16.3272	16.3873	16.5747	0.0382596	0.596037	0.656627	16.5764	16.6104	16.6091	16.3272	16.3873	16.5747
ACL18978	2618	ACL18978.1	IsMasterProtein	Accessory gene regulator B [Desulfitobacterium hafniense DCB-2]	2	21	2	17.6293	17.6106	17.6383	18.4697	18.3824	18.4502	-0.808015	6.42759e-12	1.20614e-10	17.8045	17.8467	17.7739	18.4697	18.3824	18.4502	-0.625739	2.54146e-10	2.51983e-09	17.76	17.8241	17.8118	18.4697	18.3824	18.4502	-0.635434	2.04293e-10	2.78635e-09	18.0216	18.0158	18.0319	18.4697	18.3824	18.4502	-0.411001	8.09507e-08	4.1837e-07	18.3081	18.3098	18.1736	18.4697	18.3824	18.4502
ACL18979	2335	ACL18979.1	IsMasterProtein	signal transduction histidine kinase, nitrogen specific, NtrB [Desulfitobacterium hafniense DCB-2]	17	142	16	19.1281	19.0496	19.0731	19.7875	19.6527	19.7275	-0.638995	3.7176e-10	3.92887e-09	19.0479	19.0819	18.9651	19.7875	19.6527	19.7275	-0.690949	1.22426e-10	1.39716e-09	19.3441	19.3422	19.253	19.7875	19.6527	19.7275	-0.409515	1.58191e-07	9.6784e-07	20.0166	19.9998	20.0255	19.7875	19.6527	19.7275	0.291366	1.0035e-05	3.33624e-05	19.8007	19.777	19.7011	19.7875	19.6527	19.7275
ACL18980	1589	ACL18980.1	IsMasterProtein	quinolinate synthetase complex, A subunit [Desulfitobacterium hafniense DCB-2]	11	190	11	21.3375	21.2934	21.2444	21.2112	21.1372	21.2483	0.092879	0.0304054	0.0463794	21.0865	21.028	21.0975	21.2112	21.1372	21.2483	-0.128196	0.00485	0.00776667	21.0417	20.988	21.0009	21.2112	21.1372	21.2483	-0.188706	0.000206162	0.000629289	21.6606	21.5797	21.6031	21.2112	21.1372	21.2483	0.415597	1.89762e-08	1.14595e-07	21.2134	21.2819	21.2426	21.2112	21.1372	21.2483
ACL18983	1551	ACL18983.1	IsMasterProtein	protein of unknown function DUF362 [Desulfitobacterium hafniense DCB-2]	5	42	5	17.9448	17.8688	17.3811	17.6421	18.0538	18.0088	-0.169999	0.347754	0.406149	17.583	16.8255	17.5205	17.6421	18.0538	18.0088	-0.591933	0.00412811	0.00668726	18.1244	18.0723	18.0169	17.6421	18.0538	18.0088	0.169598	0.348861	0.422544	18.5179	18.454	18.5263	17.6421	18.0538	18.0088	0.597805	0.00385307	0.0073537	18.2221	18.4162	18.2077	17.6421	18.0538	18.0088
ACL18984	88	ACL18984.1	IsMasterProtein	nitroreductase [Desulfitobacterium hafniense DCB-2]	5	33	5	17.9116	17.9462	17.7784	17.5221	17.5146	17.4806	0.372978	7.01966e-07	2.9077e-06	17.6558	17.5392	17.5378	17.5221	17.5146	17.4806	0.0718052	0.139893	0.17178	18.4631	18.4801	18.4661	17.5221	17.5146	17.4806	0.963993	1.39038e-12	3.88752e-11	18.7798	18.8136	18.7662	17.5221	17.5146	17.4806	1.28074	2.09307e-14	6.36213e-13	17.5756	17.5602	17.605	17.5221	17.5146	17.4806
ACL18985	2484	ACL18985.1	IsMasterProtein	glutamine synthetase catalytic region [Desulfitobacterium hafniense DCB-2]	11	205	6	15.8699	16.1329	16.1878	15.8252	15.9304	15.9483	0.162199	0.0496442	0.0715445	16.3186	16.4109	16.3718	15.8252	15.9304	15.9483	0.465793	1.86105e-05	4.73907e-05	15.674	15.6892	15.6236	15.8252	15.9304	15.9483	-0.239005	0.00662959	0.0137308	15.2072	15.3177	15.3394	15.8252	15.9304	15.9483	-0.613182	7.31734e-07	3.04001e-06	15.7134	15.5873	15.6164	15.8252	15.9304	15.9483
ACL18988	14	ACL18988.1	IsMasterProtein	transcriptional regulator, ArsR family [Desulfitobacterium hafniense DCB-2]	4	43	4	17.2732	17.6126	17.7893	17.3002	17.3595	17.2897	0.241882	0.0390956	0.0580825	17.7625	18.1592	17.9667	17.3002	17.3595	17.2897	0.646328	2.19802e-05	5.52172e-05	17.5353	17.4094	17.5411	17.3002	17.3595	17.2897	0.178762	0.115636	0.16589	17.3961	17.5025	17.4376	17.3002	17.3595	17.2897	0.128947	0.247078	0.308409	17.3318	17.2807	17.3396	17.3002	17.3595	17.2897
ACL18990	2549	ACL18990.1	IsMasterProtein	heavy metal translocating P-type ATPase [Desulfitobacterium hafniense DCB-2]	8	44	8	16.8668	16.7784	17.1376	17.3964	17.4287	17.3949	-0.479058	0.031582	0.0478609	17.6135	17.7533	17.832	17.3964	17.4287	17.3949	0.326254	0.12739	0.157743	17.1459	16.9909	17.141	17.3964	17.4287	17.3949	-0.314054	0.14115	0.196444	16.9573	17.0087	18.0727	17.3964	17.4287	17.3949	-0.0604226	0.769205	0.813426	16.7446	16.7799	16.748	17.3964	17.4287	17.3949
ACL18991	588	ACL18991.1	IsMasterProtein	transcriptional regulator, ArsR family [Desulfitobacterium hafniense DCB-2]	5	78	5	18.502	18.551	18.6565	18.5605	18.6268	18.6669	-0.0482378	0.381317	0.440563	18.5997	18.5604	18.5665	18.5605	18.6268	18.6669	-0.0425056	0.439133	0.486264	18.1793	18.0634	18.168	18.5605	18.6268	18.6669	-0.481159	1.83897e-07	1.11293e-06	18.4996	18.4539	18.4829	18.5605	18.6268	18.6669	-0.13924	0.0198737	0.0325714	18.3096	18.4942	18.4512	18.5605	18.6268	18.6669
ACL18994	1381	ACL18994.1	IsMasterProtein	GCN5-related N-acetyltransferase [Desulfitobacterium hafniense DCB-2]	3	17	3	14.306	14.2445	13.7112	14.3691	14.8484	14.6395	-0.531752	0.00499065	0.0089162	14.0922	13.9157	14.4241	14.3691	14.8484	14.6395	-0.475	0.0102312	0.0154296	14.4475	14.4793	14.2257	14.3691	14.8484	14.6395	-0.234839	0.167615	0.226621	14.4178	14.5269	14.4768	14.3691	14.8484	14.6395	-0.145165	0.384294	0.456257	14.4818	14.3921	14.3066	14.3691	14.8484	14.6395
ACL19005	1404	ACL19005.1	IsMasterProtein	MscS Mechanosensitive ion channel [Desulfitobacterium hafniense DCB-2]	6	36	6	16.8355	16.8395	16.6889	16.7634	16.8124	16.928	-0.0466431	0.435764	0.49468	16.728	16.6359	16.7394	16.7634	16.8124	16.928	-0.133509	0.0366805	0.0503479	16.6502	16.7222	16.5794	16.7634	16.8124	16.928	-0.184008	0.00643611	0.0133894	17.1379	17.1442	17.0673	16.7634	16.8124	16.928	0.281882	0.000211683	0.000526103	17.1431	17.1306	17.1048	16.7634	16.8124	16.928
ACL19008	928	ACL19008.1	IsMasterProtein	transcriptional regulator, XRE family [Desulfitobacterium hafniense DCB-2]	4	63	4	16.8138	16.9674	16.5754	16.6642	16.8129	16.7535	0.0420124	0.678714	0.722927	16.9815	16.6819	16.9878	16.6642	16.8129	16.7535	0.140209	0.178906	0.214964	16.7906	16.8367	16.7125	16.6642	16.8129	16.7535	0.0363829	0.719613	0.776249	17.0529	16.9231	16.8743	16.6642	16.8129	16.7535	0.206571	0.0552746	0.0814695	16.5009	16.488	16.6741	16.6642	16.8129	16.7535
ACL19009	766	ACL19009.1	IsMasterProtein	Glutamate synthase (ferredoxin) [Desulfitobacterium hafniense DCB-2]	9	49	9	16.6227	16.9846	17.1091	16.7157	16.7527	16.6906	0.185814	0.0968242	0.131163	17.2974	17.2194	17.1717	16.7157	16.7527	16.6906	0.509854	0.000203873	0.000420995	15.1774	15.3417	15.313	16.7157	16.7527	16.6906	-1.44229	5.91126e-10	6.94449e-09	15.7896	15.7873	15.8748	16.7157	16.7527	16.6906	-0.902437	3.27863e-07	1.46908e-06	16.2965	16.4592	16.1126	16.7157	16.7527	16.6906
ACL19010	184	ACL19010.1	IsMasterProtein	glutamate synthase, NADH/NADPH, small subunit [Desulfitobacterium hafniense DCB-2]	4	24	4	16.9857	17.2747	17.3383	17.3482	17.5425	17.5712	-0.287726	0.154036	0.198016	17.3285	17.4325	18.3755	17.3482	17.5425	17.5712	0.224859	0.259042	0.301784	17.368	17.4599	17.3499	17.3482	17.5425	17.5712	-0.094724	0.628389	0.694457	16.9858	17.1611	17.1448	17.3482	17.5425	17.5712	-0.390095	0.0598154	0.0873793	17.2226	17.286	17.0898	17.3482	17.5425	17.5712
ACL19011	824	ACL19011.1	IsMasterProtein	hypothetical protein Dhaf_0948 [Desulfitobacterium hafniense DCB-2]	5	40	5	15.4396	15.2077	15.2914	15.2503	15.1981	15.4307	0.0198746	0.859346	0.882384	15.1637	15.0677	15.0442	15.2503	15.1981	15.4307	-0.201151	0.0879061	0.112539	15.2767	15.2558	15.1273	15.2503	15.1981	15.4307	-0.0731044	0.517291	0.58723	15.8128	15.7492	16.0914	15.2503	15.1981	15.4307	0.591452	7.64645e-05	0.000211678	14.8804	15.2854	15.0416	15.2503	15.1981	15.4307
ACL19012	1293	ACL19012.1	IsMasterProtein	hypothetical protein Dhaf_0950 [Desulfitobacterium hafniense DCB-2]	3	21	3	15.3625	15.6153	15.5109	16.1829	16.5109	16.4803	-0.895108	7.76391e-09	5.56613e-08	15.4761	15.5384	15.5147	16.1829	16.5109	16.4803	-0.881583	9.55456e-09	5.33225e-08	16.0891	16.0904	16.0755	16.1829	16.5109	16.4803	-0.30631	0.00138362	0.00342685	16.6459	16.6286	16.6028	16.1829	16.5109	16.4803	0.234448	0.00909797	0.0159027	16.3629	16.3729	16.3002	16.1829	16.5109	16.4803
ACL19015	2515	ACL19498.1;ACL21196.1;ACL21949.1;ACL19015.1	IsMasterProtein	transposase IS3/IS911 family protein [Desulfitobacterium hafniense DCB-2]	7	46	7	17.5439	17.4957	17.4445	17.2721	17.4456	17.1729	0.197846	0.0351355	0.0526749	17.6441	17.5658	17.6215	17.2721	17.4456	17.1729	0.313581	0.00225751	0.00384643	17.3422	17.2651	17.338	17.2721	17.4456	17.1729	0.0182417	0.833917	0.868069	17.5296	17.5349	17.5424	17.2721	17.4456	17.1729	0.238756	0.0135844	0.0229637	17.4217	17.4405	17.8047	17.2721	17.4456	17.1729
ACL19019	275	ACL19019.1	IsMasterProtein	conserved hypothetical protein [Desulfitobacterium hafniense DCB-2]	3	14	3	15.6315	16.1301	16.0993	15.6569	15.63	15.604	0.323327	0.00827281	0.0140442	16.032	16.2397	16.0479	15.6569	15.63	15.604	0.47622	0.000438839	0.000850308	15.8377	15.7055	15.6893	15.6569	15.63	15.604	0.113902	0.301624	0.374486	16.1295	15.9726	16.0868	15.6569	15.63	15.604	0.432658	0.0010042	0.00215483	15.772	15.6432	15.6976	15.6569	15.63	15.604
ACL19022	416	ACL19022.1	IsMasterProtein	transcriptional regulator, PadR-like family [Desulfitobacterium hafniense DCB-2]	2	20	2	13.9808	14.3167	14.1865	14.3301	14.5661	14.3472	-0.253135	0.036612	0.0546249	14.212	14.2474	14.1821	14.3301	14.5661	14.3472	-0.200656	0.0890343	0.113827	13.9698	14.1056	14.1561	14.3301	14.5661	14.3472	-0.337333	0.00795388	0.0162329	14.2051	14.0021	14.3157	14.3301	14.5661	14.3472	-0.240206	0.0458485	0.0691064	14.0506	13.9821	13.802	14.3301	14.5661	14.3472
ACL19027	1215	ACL19027.1	IsMasterProtein	transcriptional regulator, XRE family [Desulfitobacterium hafniense DCB-2]	2	5	2	13.9118	13.9147	13.9739	14.1938	14.3982	14.383	-0.391568	0.0118894	0.0194972	13.7887	13.9407	14.1583	14.1938	14.3982	14.383	-0.362442	0.0182572	0.0262183	14.2623	14.2162	13.9893	14.1938	14.3982	14.383	-0.169081	0.236001	0.304784	14.2798	14.135	14.2673	14.1938	14.3982	14.383	-0.097646	0.486885	0.555646	14.4583	14.1587	13.8399	14.1938	14.3982	14.383
ACL19028	1140	ACL19028.1	IsMasterProtein	conserved hypothetical protein [Desulfitobacterium hafniense DCB-2]	2	24	2	14.0007	13.9575	16.7934	14.4203	14.2948	14.386	0.550161	0.408849	0.467733	14.2131	16.6866	14.2086	14.4203	14.2948	14.386	0.669098	0.31777	0.362351	14.6984	14.7461	14.8146	14.4203	14.2948	14.386	0.385992	0.559986	0.630576	14.5554	14.8963	14.7443	14.4203	14.2948	14.386	0.364952	0.581342	0.643226	14.5936	14.7344	14.5403	14.4203	14.2948	14.386
ACL19032	2023	ACL19032.1	IsMasterProtein	DNA-directed DNA polymerase [Desulfitobacterium hafniense DCB-2]	6	26	6	15.3552	15.2112	15.2091	16.1582	15.9731	15.9306	-0.762103	1.4402e-06	5.53894e-06	15.4832	15.43	15.4209	16.1582	15.9731	15.9306	-0.575894	3.57676e-05	8.61099e-05	15.1279	15.4475	15.1551	16.1582	15.9731	15.9306	-0.777103	1.13455e-06	5.842e-06	15.0779	14.8091	15.159	16.1582	15.9731	15.9306	-1.00526	4.19196e-08	2.31635e-07	15.6193	15.5206	15.5774	16.1582	15.9731	15.9306
ACL19033	1163	ACL19033.1	IsMasterProtein	Cupin 2 conserved barrel domain protein [Desulfitobacterium hafniense DCB-2]	3	26	3	18.8815	18.8728	18.7929	18.9012	18.9777	18.9665	-0.0994281	0.0534611	0.076505	18.8314	18.7816	18.813	18.9012	18.9777	18.9665	-0.139835	0.00994894	0.0150282	18.8577	18.8569	18.924	18.9012	18.9777	18.9665	-0.0689307	0.166927	0.225909	19.5114	19.3196	19.4546	18.9012	18.9777	18.9665	0.480067	3.96704e-08	2.20076e-07	19.2253	19.1501	19.2067	18.9012	18.9777	18.9665
ACL19034	473	ACL19034.1	IsMasterProtein	GCN5-related N-acetyltransferase [Desulfitobacterium hafniense DCB-2]	2	8	2
ACL19040	767	ACL19040.1	IsMasterProtein	conserved hypothetical protein [Desulfitobacterium hafniense DCB-2]	2	12	2	13.4744	13.6229	13.5944	13.6678	13.6529	13.7739	-0.134281	0.48577	0.543502	13.5242	13.6703	14.0941	13.6678	13.6529	13.7739	0.0646605	0.735526	0.768796	12.8917	13.663	13.7468	13.6678	13.6529	13.7739	-0.264411	0.179635	0.24066	13.7706	13.6699	13.4772	13.6678	13.6529	13.7739	-0.0589616	0.757996	0.8037	13.694	13.7422	13.8513	13.6678	13.6529	13.7739
ACL19041	1686	ACL19041.1	IsMasterProtein	Methyltransferase type 11 [Desulfitobacterium hafniense DCB-2]	5	46	5	15.7684	15.9129	15.322	15.671	15.7765	15.7964	-0.080197	0.544049	0.599119	15.6676	15.4481	15.8776	15.671	15.7765	15.7964	-0.0835562	0.527531	0.575488	15.9324	15.9068	15.8139	15.671	15.7765	15.7964	0.136388	0.307732	0.380884	16.3554	16.3637	16.2433	15.671	15.7765	15.7964	0.572838	0.000473615	0.00108811	16.0993	15.8819	15.8736	15.671	15.7765	15.7964
ACL19042	1794	ACL19042.1	IsMasterProtein	hypothetical protein Dhaf_0982 [Desulfitobacterium hafniense DCB-2]	2	19	2	16.6066	16.095	16.303	16.778	16.9037	16.6707	-0.449284	0.000722782	0.00150253	16.3073	16.0919	16.0341	16.778	16.9037	16.6707	-0.639722	2.28114e-05	5.70999e-05	17.0154	17.2333	17.1546	16.778	16.9037	16.6707	0.350294	0.00487563	0.0105106	17.0676	17.127	17.0582	16.778	16.9037	16.6707	0.300094	0.0128034	0.021815	16.8769	16.9048	16.8821	16.778	16.9037	16.6707
ACL19043	2186	ACL19043.1	IsMasterProtein	hypothetical protein Dhaf_0983 [Desulfitobacterium hafniense DCB-2]	2	12	2	14.0155	13.8282	13.658	13.7803	14.0454	13.8931	-0.0723976	0.617088	0.6672	13.9025	13.8195	13.8782	13.7803	14.0454	13.8931	-0.0395392	0.784182	0.814175	13.4089	13.7346	13.7793	13.7803	14.0454	13.8931	-0.265329	0.0808343	0.123101	13.885	14.1036	13.6566	13.7803	14.0454	13.8931	-0.0245528	0.864852	0.895602	14.0578	13.7625	13.6851	13.7803	14.0454	13.8931
ACL19044	1470	ACL19044.1	IsMasterProtein	molybdopterin converting factor, subunit 2 [Desulfitobacterium hafniense DCB-2]	9	119	9	19.6288	19.5163	19.6431	20.1119	20.011	20.0664	-0.466996	1.02525e-07	5.28894e-07	19.5047	19.6833	19.5878	20.1119	20.011	20.0664	-0.471129	9.13739e-08	4.0877e-07	20.0697	20.0084	19.989	20.1119	20.011	20.0664	-0.0407136	0.424773	0.497217	20.5471	20.5055	20.4297	20.1119	20.011	20.0664	0.431018	2.8849e-07	1.30944e-06	20.1546	20.1737	20.1639	20.1119	20.011	20.0664
ACL19046	1436	ACL19046.1	IsMasterProtein	hypothetical protein Dhaf_0986 [Desulfitobacterium hafniense DCB-2]	2	10	2	15.3381	15.2762	15.589	15.7911	15.6586	15.8042	-0.35018	0.00307043	0.00568161	14.9816	15.393	15.2694	15.7911	15.6586	15.8042	-0.536617	7.26874e-05	0.000163634	16.1811	16.2171	16.2429	15.7911	15.6586	15.8042	0.462431	0.000309899	0.000908259	15.742	15.895	15.9155	15.7911	15.6586	15.8042	0.0995437	0.333029	0.401877	15.6916	15.7267	15.8064	15.7911	15.6586	15.8042
ACL19048	887	ACL19048.1	IsMasterProtein	hypothetical protein Dhaf_0988 [Desulfitobacterium hafniense DCB-2]	2	6	2	13.3413	13.4224	13.601	14.3883	14.1846	14.2026	-0.803628	9.75388e-05	0.000245914	13.1202	13.7344	13.2439	14.3883	14.1846	14.2026	-0.892352	3.28615e-05	7.97577e-05	14.5144	14.6391	14.3582	14.3883	14.1846	14.2026	0.245377	0.130487	0.183677	12.9628	12.7799	12.7857	14.3883	14.1846	14.2026	-1.41571	1.32535e-07	6.50118e-07	13.932	13.6867	13.4849	14.3883	14.1846	14.2026
ACL19051	304	ACL19051.1	IsMasterProtein	hypothetical protein Dhaf_0991 [Desulfitobacterium hafniense DCB-2]	2	13	2
ACL19052	2579	ACL19052.1	IsMasterProtein	conserved hypothetical protein [Desulfitobacterium hafniense DCB-2]	22	463	22	21.5228	21.6	21.6368	21.4901	21.3818	21.5114	0.125439	0.00950738	0.0159082	21.7171	21.7964	21.806	21.4901	21.3818	21.5114	0.312083	2.15873e-06	6.75145e-06	21.8335	21.8707	21.81	21.4901	21.3818	21.5114	0.376981	2.0504e-07	1.21718e-06	22.2606	22.252	22.2647	21.4901	21.3818	21.5114	0.797988	6.21083e-12	8.72638e-11	22.085	22.1535	22.0687	21.4901	21.3818	21.5114
ACL19054	201	ACL19054.1	IsMasterProtein	glutamine synthetase, type I [Desulfitobacterium hafniense DCB-2]	10	113	10	17.5838	17.6234	17.5327	17.4149	17.2893	17.3352	0.233489	0.000395686	0.000873195	17.5733	17.6802	17.5997	17.4149	17.2893	17.3352	0.271253	9.42656e-05	0.000207206	17.218	17.1946	17.1568	17.4149	17.2893	17.3352	-0.156671	0.00828741	0.0167546	17.4826	17.4776	17.4081	17.4149	17.2893	17.3352	0.109635	0.0505716	0.0752919	17.2341	17.1231	17.0733	17.4149	17.2893	17.3352
ACL19055	2320	ACL19055.1	IsMasterProtein	response regulator receiver and ANTAR domain protein [Desulfitobacterium hafniense DCB-2]	2	11	2	16.478	16.5418	16.2771	16.2682	16.6209	16.3671	0.0135637	0.924532	0.93727	16.6204	16.2428	16.5506	16.2682	16.6209	16.3671	0.0525226	0.714341	0.749174	15.8478	16.3491	15.7605	16.2682	16.6209	16.3671	-0.43293	0.00764589	0.0156386	16.3451	16.3847	16.3451	16.2682	16.6209	16.3671	-0.0604163	0.673948	0.727833	15.8225	16.0477	15.8607	16.2682	16.6209	16.3671
ACL19056	2401	ACL19056.1	IsMasterProtein	hydrogenase large subunit domain protein [Desulfitobacterium hafniense DCB-2]	15	133	15	18.8897	18.8526	19.0833	20.8255	20.6936	20.8355	-1.84296	4.22639e-13	1.29857e-11	20.5388	20.7024	20.7215	20.8255	20.6936	20.8355	-0.130606	0.128621	0.159151	17.3827	17.3453	17.3098	20.8255	20.6936	20.8355	-3.43888	3.8853e-17	1.20703e-14	16.6678	16.5125	16.8514	20.8255	20.6936	20.8355	-4.10761	2.68621e-18	1.37793e-15	19.3088	19.3574	19.2191	20.8255	20.6936	20.8355
ACL19057	1340	ACL19057.1	IsMasterProtein	hypothetical protein Dhaf_0997 [Desulfitobacterium hafniense DCB-2]	7	94	7	18.5639	18.2799	18.348	20.261	20.3085	19.9467	-1.77478	1.73128e-11	2.8643e-10	19.3094	19.1717	19.1491	20.261	20.3085	19.9467	-0.961983	8.61274e-08	3.88407e-07	20.4121	20.6219	20.7424	20.261	20.3085	19.9467	0.420114	0.000816047	0.00212644	20.8502	20.7596	20.9453	20.261	20.3085	19.9467	0.679607	6.37369e-06	2.21843e-05	20.4988	20.4247	20.5432	20.261	20.3085	19.9467
ACL19059	1115	ACL19059.1	IsMasterProtein	ABC transporter related [Desulfitobacterium hafniense DCB-2]	2	13	2	12.598	12.5297	11.6529	12.2301	12.7221	11.8732	-0.01493	0.963915	0.970161	12.5866	11.7993	12.528	12.2301	12.7221	11.8732	0.0294678	0.928856	0.93893	12.8014	13.7819	13.2883	12.2301	12.7221	11.8732	1.01537	0.00684736	0.0141397	13.0246	13.2997	13.723	12.2301	12.7221	11.8732	1.07392	0.00472605	0.00885659	13.4245	12.7947	13.1106	12.2301	12.7221	11.8732
ACL19062	2969	ACL19062.1	IsMasterProtein	protein of unknown function DUF820 [Desulfitobacterium hafniense DCB-2]	5	72	5	16.5335	16.3818	16.0773	16.2125	16.4391	16.5396	-0.066179	0.588385	0.639629	16.5183	16.0819	16.3725	16.2125	16.4391	16.5396	-0.0728216	0.551924	0.600226	16.1855	16.2412	16.2221	16.2125	16.4391	16.5396	-0.180792	0.151501	0.207951	16.4094	16.6025	16.6151	16.2125	16.4391	16.5396	0.145268	0.243453	0.30497	16.4885	16.4956	16.4319	16.2125	16.4391	16.5396
ACL19063	203	ACL19063.1	IsMasterProtein	threonine dehydratase [Desulfitobacterium hafniense DCB-2]	18	423	18	21.6559	21.7852	21.8746	21.4689	21.3715	21.5127	0.320856	3.12392e-05	8.80493e-05	21.9816	21.988	21.9765	21.4689	21.3715	21.5127	0.530972	7.18055e-08	3.29003e-07	21.0988	21.0217	21.0192	21.4689	21.3715	21.5127	-0.404452	2.22639e-06	1.07136e-05	21.6925	21.6575	21.6208	21.4689	21.3715	21.5127	0.205867	0.00190944	0.00391407	21.5856	21.7484	21.6391	21.4689	21.3715	21.5127
ACL19064	668	ACL19064.1	IsMasterProtein	hypothetical protein Dhaf_1004 [Desulfitobacterium hafniense DCB-2]	2	31	2	16.5908	16.7018	16.7756	16.6818	16.7016	16.751	-0.0220605	0.759667	0.794326	16.7852	16.8938	16.8897	16.6818	16.7016	16.751	0.144745	0.0587745	0.0780311	16.5577	16.5428	16.5681	16.6818	16.7016	16.751	-0.15529	0.0443549	0.0735977	17.0841	17.0296	17.1259	16.6818	16.7016	16.751	0.368392	0.000104311	0.000279629	16.9181	16.7811	16.592	16.6818	16.7016	16.751
ACL19065	279	ACL19065.1	IsMasterProtein	two component transcriptional regulator, winged helix family [Desulfitobacterium hafniense DCB-2]	5	58	5	16.9335	16.9329	17.0012	16.9557	16.8189	17.0452	0.0159918	0.760944	0.795364	16.986	16.9727	16.9335	16.9557	16.8189	17.0452	0.0241356	0.646765	0.686022	16.8046	16.795	16.8049	16.9557	16.8189	17.0452	-0.138424	0.0169776	0.0315622	17.2071	17.2266	17.2458	16.9557	16.8189	17.0452	0.286595	5.3613e-05	0.000151111	16.6784	16.7451	16.7373	16.9557	16.8189	17.0452
ACL19066	709	ACL19066.1	IsMasterProtein	histidine kinase [Desulfitobacterium hafniense DCB-2]	8	80	8	17.1393	17.2212	17.1953	17.062	16.9867	17.048	0.153031	0.00324634	0.00597155	17.3234	17.2797	17.2593	17.062	16.9867	17.048	0.25521	3.24569e-05	7.89127e-05	17.0903	17.1271	17.0702	17.062	16.9867	17.048	0.063624	0.167095	0.226027	17.5304	17.5873	17.5394	17.062	16.9867	17.048	0.520127	4.56104e-09	3.18022e-08	17.4317	17.504	17.3841	17.062	16.9867	17.048
ACL19069	754	ACL19069.1	IsMasterProtein	Hemerythrin HHE cation binding domain protein [Desulfitobacterium hafniense DCB-2]	2	7	2
ACL19071	196	ACL19071.1	IsMasterProtein	DNA polymerase III, alpha subunit [Desulfitobacterium hafniense DCB-2]	39	253	38	19.5089	19.452	19.2972	19.4573	19.5146	19.5583	-0.0906641	0.239868	0.291977	19.1334	18.9551	19.3352	19.4573	19.5146	19.5583	-0.36881	0.000161326	0.000338639	19.695	19.7575	19.714	19.4573	19.5146	19.5583	0.212108	0.0117854	0.0229311	19.6276	19.7274	19.691	19.4573	19.5146	19.5583	0.171948	0.0346897	0.0540648	19.8891	19.8528	19.8487	19.4573	19.5146	19.5583
ACL19072	2903	ACL19072.1	IsMasterProtein	pyruvate carboxyltransferase [Desulfitobacterium hafniense DCB-2]	20	239	20	20.935	20.9897	20.9124	20.8387	20.7387	20.9207	0.11304	0.0724331	0.101312	21.0277	20.9757	21.0594	20.8387	20.7387	20.9207	0.188242	0.00572103	0.00904751	20.6447	20.6313	20.6549	20.8387	20.7387	20.9207	-0.189053	0.00556029	0.0118135	21.0634	21.032	21.0158	20.8387	20.7387	20.9207	0.204415	0.0032392	0.00628072	21.1581	21.3896	21.136	20.8387	20.7387	20.9207
ACL19073	2581	ACL19073.1	IsMasterProtein	beta-lactamase domain protein [Desulfitobacterium hafniense DCB-2]	11	219	11	19.6177	19.6201	19.7123	19.31	19.274	19.3368	0.343144	6.77894e-07	2.82767e-06	19.7252	19.8195	19.77	19.31	19.274	19.3368	0.464671	1.2982e-08	6.95356e-08	19.2285	19.227	19.2512	19.31	19.274	19.3368	-0.071322	0.112141	0.161705	19.5612	19.6625	19.5966	19.31	19.274	19.3368	0.299876	3.49064e-06	1.28419e-05	19.3039	19.4261	19.3627	19.31	19.274	19.3368
ACL19074	1990	ACL19074.1	IsMasterProtein	sigma54 specific transcriptional regulator, Fis family [Desulfitobacterium hafniense DCB-2]	15	128	15	17.6499	17.5199	17.354	18.9124	18.8726	18.9632	-1.40812	3.6849e-11	5.57485e-10	18.4077	18.3775	18.441	18.9124	18.8726	18.9632	-0.507332	2.27842e-05	5.7083e-05	17.5527	17.5162	17.6856	18.9124	18.8726	18.9632	-1.33124	8.25267e-11	1.27483e-09	17.3078	17.2256	17.571	18.9124	18.8726	18.9632	-1.54795	9.36952e-12	1.25948e-10	18.5138	18.6371	18.5058	18.9124	18.8726	18.9632
ACL19083	834	ACL19083.1	IsMasterProtein	NADH:flavin oxidoreductase/NADH oxidase [Desulfitobacterium hafniense DCB-2]	4	20	4	14.992	14.8817	15.0391	15.826	15.903	15.8926	-0.902919	9.54696e-10	9.04858e-09	15.2597	15.3971	15.332	15.826	15.903	15.8926	-0.544234	8.04905e-07	2.79915e-06	15.8969	15.9485	15.7251	15.826	15.903	15.8926	-0.0170271	0.805629	0.84417	15.5234	15.55	15.4843	15.826	15.903	15.8926	-0.354604	0.000101662	0.000273578	15.8624	15.9743	15.9264	15.826	15.903	15.8926
ACL19087	2251	ACL19087.1	IsMasterProtein	FAD dependent oxidoreductase [Desulfitobacterium hafniense DCB-2]	2	8	2	11.8277	12.1393	11.963	11.93	12.4326	12.0609	-0.164477	0.503459	0.559487	12.1194	11.9499	12.0383	11.93	12.4326	12.0609	-0.105267	0.667104	0.704379	11.3023	12.096	11.7892	11.93	12.4326	12.0609	-0.411959	0.106426	0.155468	11.9401	11.0313	11.8986	11.93	12.4326	12.0609	-0.517786	0.0474223	0.0711716	11.6936	11.654	11.6874	11.93	12.4326	12.0609
ACL19089	33	ACL19089.1	IsMasterProtein	Catalase [Desulfitobacterium hafniense DCB-2]	2	8	2
ACL19090	2971	ACL19090.1	IsMasterProtein	metal dependent phosphohydrolase [Desulfitobacterium hafniense DCB-2]	5	30	5	15.4632	15.4655	15.3281	15.4466	15.315	15.4383	0.0189761	0.792522	0.823445	15.4588	15.3933	15.4265	15.4466	15.315	15.4383	0.026206	0.716702	0.751369	15.5377	15.6171	15.5818	15.4466	15.315	15.4383	0.178896	0.0232535	0.0415974	15.4935	15.5913	15.6057	15.4466	15.315	15.4383	0.163522	0.0355905	0.055284	15.4139	15.4226	15.6411	15.4466	15.315	15.4383
ACL19091	1527	ACL19091.1	IsMasterProtein	beta-lactamase domain protein [Desulfitobacterium hafniense DCB-2]	15	92	15	16.9187	16.545	16.2904	15.3718	15.9874	15.9154	0.826523	0.000124662	0.000305215	15.6552	15.2342	15.4393	15.3718	15.9874	15.9154	-0.315312	0.0700486	0.0915215	17.0648	17.2644	17.1028	15.3718	15.9874	15.9154	1.38579	3.43043e-07	1.93377e-06	17.7282	17.8565	17.7245	15.3718	15.9874	15.9154	2.01154	2.38492e-09	1.78295e-08	16.7072	16.724	16.8683	15.3718	15.9874	15.9154
ACL19092	2559	ACL19092.1	IsMasterProtein	putative signal transduction protein with CBS domains [Desulfitobacterium hafniense DCB-2]	8	135	8	21.2701	21.2886	21.0865	20.8548	20.8531	20.9222	0.338372	3.6121e-06	1.25303e-05	20.7568	20.7736	20.8574	20.8548	20.8531	20.9222	-0.0807548	0.111962	0.139878	20.8131	20.812	20.7976	20.8548	20.8531	20.9222	-0.0691043	0.16906	0.228464	21.2269	21.2275	21.217	20.8548	20.8531	20.9222	0.347114	2.66763e-06	1.00117e-05	20.7443	20.6738	20.6563	20.8548	20.8531	20.9222
ACL19093	2968	ACL19093.1	IsMasterProtein	formate dehydrogenase family accessory protein FdhD [Desulfitobacterium hafniense DCB-2]	10	82	10	18.7461	18.6041	18.4789	16.8815	16.9082	16.8177	1.74055	2.50756e-10	2.86169e-09	17.0089	17.1225	17.6486	16.8815	16.9082	16.8177	0.390836	0.00502823	0.00801992	18.1103	18.1611	18.0161	16.8815	16.9082	16.8177	1.2267	3.14596e-08	2.26121e-07	18.8554	18.9406	18.9559	16.8815	16.9082	16.8177	2.04815	2.43827e-11	2.95125e-10	17.6002	17.4644	17.6034	16.8815	16.9082	16.8177
ACL19094	393	ACL19094.1	IsMasterProtein	transcriptional regulator, XRE family [Desulfitobacterium hafniense DCB-2]	8	78	8	20.5068	20.0659	19.9081	18.8482	18.8744	18.8746	1.29453	1.29399e-09	1.16709e-08	18.6113	18.6669	18.6901	18.8482	18.8744	18.8746	-0.209642	0.0524698	0.0701941	21.2603	21.2366	21.1328	18.8482	18.8744	18.8746	2.34416	2.46089e-13	9.29817e-12	21.6467	21.6057	21.6376	18.8482	18.8744	18.8746	2.76424	2.14181e-14	6.43924e-13	19.073	19.1644	19.1384	18.8482	18.8744	18.8746
ACL19095	1822	ACL19095.1	IsMasterProtein	transcriptional regulator, XRE family [Desulfitobacterium hafniense DCB-2]	4	97	4	19.1302	18.8153	18.7197	18.1035	18.1935	18.1443	0.741317	5.05994e-08	2.84088e-07	17.9349	17.8889	17.9969	18.1035	18.1935	18.1443	-0.20688	0.0141859	0.0208318	20.0196	20.0635	20.0465	18.1035	18.1935	18.1443	1.89608	7.97077e-14	3.48223e-12	20.3697	20.4533	20.4234	18.1035	18.1935	18.1443	2.26835	5.55388e-15	2.28362e-13	18.4423	18.3714	18.3706	18.1035	18.1935	18.1443
ACL19096	251	ACL19096.1	IsMasterProtein	sugar fermentation stimulation protein [Desulfitobacterium hafniense DCB-2]	5	32	5	16.123	16.0181	16.2014	15.7919	15.6756	15.8303	0.348227	0.00138162	0.00273779	16.093	16.4598	16.1415	15.7919	15.6756	15.8303	0.465528	0.000100326	0.000219321	16.0146	15.8866	15.8775	15.7919	15.6756	15.8303	0.160317	0.0920886	0.137837	16.0506	16.1051	16.0069	15.7919	15.6756	15.8303	0.288279	0.0055112	0.0101377	15.7153	15.5329	15.6558	15.7919	15.6756	15.8303
ACL19097	2885	ACL19097.1	IsMasterProtein	DegT/DnrJ/EryC1/StrS aminotransferase [Desulfitobacterium hafniense DCB-2]	15	211	15	21.996	22.0453	22.1509	21.5103	21.36	21.536	0.595289	2.48579e-09	2.08092e-08	22.2816	22.3353	22.2441	21.5103	21.36	21.536	0.81821	2.74247e-11	4.14484e-10	21.4062	21.3616	21.3709	21.5103	21.36	21.536	-0.0892412	0.0826367	0.125504	21.7058	21.6778	21.704	21.5103	21.36	21.536	0.227088	0.000262306	0.00063822	21.4125	21.4356	21.365	21.5103	21.36	21.536
ACL19098	1440	ACL19098.1	IsMasterProtein	cysteine desulfurase family protein [Desulfitobacterium hafniense DCB-2]	5	47	5	16.9586	16.9446	17.0044	17.8364	17.8319	17.8463	-0.869	1.81021e-12	4.36323e-11	17.5041	17.5034	17.4092	17.8364	17.8319	17.8463	-0.365976	3.02657e-07	1.18852e-06	17.0153	16.9947	16.9888	17.8364	17.8319	17.8463	-0.838597	3.04734e-12	7.74579e-11	17.3136	17.3421	17.3492	17.8364	17.8319	17.8463	-0.503242	4.39615e-09	3.09613e-08	17.3968	17.4468	17.3211	17.8364	17.8319	17.8463
ACL19099	2467	ACL19099.1	IsMasterProtein	hypothetical protein Dhaf_1039 [Desulfitobacterium hafniense DCB-2]	4	114	4	19.5909	19.671	19.6456	20.6371	20.514	20.656	-0.966585	2.40696e-12	5.47144e-11	19.4773	19.5717	19.4183	20.6371	20.514	20.656	-1.1133	3.02056e-13	1.45916e-11	19.3934	19.4509	19.4712	20.6371	20.514	20.656	-1.16388	1.56754e-13	6.44535e-12	19.5495	19.6011	19.5924	20.6371	20.514	20.656	-1.02142	1.07254e-12	1.81746e-11	20.103	20.0521	19.9973	20.6371	20.514	20.656
ACL19101	582	ACL19101.1	IsMasterProtein	hypothetical protein Dhaf_1041 [Desulfitobacterium hafniense DCB-2]	2	23	2	14.4515	14.9615	14.91	15.4794	15.6332	15.6047	-0.798119	9.45851e-06	2.99116e-05	14.8969	14.7663	14.7881	15.4794	15.6332	15.6047	-0.75528	1.75653e-05	4.50573e-05	14.8362	14.8186	14.6444	15.4794	15.6332	15.6047	-0.806025	8.45295e-06	3.5434e-05	14.6573	14.9387	15.0431	15.4794	15.6332	15.6047	-0.692718	4.47024e-05	0.000127788	15.2167	15.212	15.1429	15.4794	15.6332	15.6047
ACL19102	2617	ACL19102.1	IsMasterProtein	ABC transporter related [Desulfitobacterium hafniense DCB-2]	5	73	5	19.0801	18.9834	18.9609	17.0833	17.1012	16.9636	1.95879	4.13234e-16	3.85134e-14	16.8513	16.914	16.9207	17.0833	17.1012	16.9636	-0.154036	0.0122599	0.018185	19.7012	19.8363	19.6962	17.0833	17.1012	16.9636	2.69523	3.42787e-18	1.91686e-15	19.5311	19.6116	19.5568	17.0833	17.1012	16.9636	2.51713	9.58652e-18	1.94479e-15	17.1825	17.0751	17.0523	17.0833	17.1012	16.9636
ACL19103	509	ACL19103.1	IsMasterProtein	extracellular solute-binding protein family 3 [Desulfitobacterium hafniense DCB-2]	15	386	15	22.9264	22.965	22.8586	21.3497	21.2247	21.1364	1.67971	1.89639e-13	6.6279e-12	20.2698	20.2176	20.365	21.3497	21.2247	21.1364	-0.952854	6.9353e-10	6.02208e-09	24.3589	24.4434	24.3291	21.3497	21.2247	21.1364	3.14016	1.66977e-17	7.78112e-15	24.6221	24.4877	24.5893	21.3497	21.2247	21.1364	3.32942	6.92654e-18	1.93666e-15	21.4928	21.3082	21.5913	21.3497	21.2247	21.1364
ACL19105	389	ACL19105.1	IsMasterProtein	polar amino acid ABC transporter, inner membrane subunit [Desulfitobacterium hafniense DCB-2]	3	42	3	15.4457	15.8718	15.6919	14.434	15.6274	15.3341	0.537964	0.0269772	0.0415354	15.2035	14.7911	15.3168	14.434	15.6274	15.3341	-0.028018	0.900192	0.91434	15.4049	15.492	15.5558	14.434	15.6274	15.3341	0.352419	0.12932	0.182183	15.7658	15.8903	15.9522	14.434	15.6274	15.3341	0.737612	0.00427102	0.00807969	16.3724	16.3513	16.2736	14.434	15.6274	15.3341
ACL19106	1237	ACL19106.1	IsMasterProtein	pyruvate phosphate dikinase PEP/pyruvate-binding [Desulfitobacterium hafniense DCB-2]	9	74	9	17.4484	17.6276	17.237	17.4297	17.7373	17.6996	-0.184515	0.0680099	0.0956878	17.5154	17.2803	17.4745	17.4297	17.7373	17.6996	-0.198752	0.0512335	0.0686387	17.2816	17.295	17.3186	17.4297	17.7373	17.6996	-0.323794	0.00354051	0.00786906	17.7595	17.6952	17.7633	17.4297	17.7373	17.6996	0.117117	0.231205	0.290669	17.6825	17.5587	17.5629	17.4297	17.7373	17.6996
ACL19122;ACL21269;ACL21730;ACL21815;ACL22149	1445	ACL19122.1;ACL21269.1;ACL21730.1;ACL21815.1;ACL22149.1	IsMasterProtein	transposase IS116/IS110/IS902 family protein [Desulfitobacterium hafniense DCB-2]; transposase IS116/IS110/IS902 family protein [Desulfitobacterium hafniense DCB-2]; transposase IS116/IS110/IS902 family protein [Desulfitobacterium hafniense DCB-2]; transposase IS116/IS110/IS902 family protein [Desulfitobacterium hafniense DCB-2]; transposase IS116/IS110/IS902 family protein [Desulfitobacterium ha…	5	18	5	15.813	16.2187	15.93	16.3992	16.5691	16.3694	-0.458604	5.4482e-05	0.000146052	16.0161	16.0426	15.9473	16.3992	16.5691	16.3694	-0.443876	7.62927e-05	0.000170515	16.9183	16.8502	16.8969	16.3992	16.5691	16.3694	0.442627	7.85187e-05	0.000266107	17.7398	17.7441	17.752	16.3992	16.5691	16.3694	1.29944	8.84922e-11	9.37213e-10	16.9016	16.9321	16.8058	16.3992	16.5691	16.3694
ACL19123	993	ACL19123.1	IsMasterProtein	nitrogen regulatory protein P-II [Desulfitobacterium hafniense DCB-2]	2	10	2	14.298	14.272	14.2116	13.6666	13.6161	13.8045	0.564827	3.73701e-05	0.000103452	14.4589	14.3502	14.4315	13.6666	13.6161	13.8045	0.717833	2.46774e-06	7.56557e-06	13.6084	13.5907	13.5308	13.6666	13.6161	13.8045	-0.119071	0.244398	0.313457	14.1257	14.0691	13.9146	13.6666	13.6161	13.8045	0.340763	0.00341522	0.00660754	13.7403	13.9635	13.5805	13.6666	13.6161	13.8045
ACL19125	915	ACL19125.1	IsMasterProtein	nitrogen regulatory protein P-II [Desulfitobacterium hafniense DCB-2]	4	36	4	20.5975	20.4611	20.3745	19.5546	19.4728	19.5607	0.948347	1.18545e-10	1.59351e-09	19.2627	19.3545	19.3981	19.5546	19.4728	19.5607	-0.190935	0.00727886	0.0112939	20.8824	20.9525	20.7676	19.5546	19.4728	19.5607	1.33814	8.02697e-13	2.49371e-11	21.4674	21.3285	21.39	19.5546	19.4728	19.5607	1.86591	5.83787e-15	2.31754e-13	20.0409	19.9407	19.9676	19.5546	19.4728	19.5607
ACL19127	2872	ACL19127.1	IsMasterProtein	TRAP dicarboxylate transporter, DctP subunit [Desulfitobacterium hafniense DCB-2]	11	67	11	15.9881	16.0911	15.95	15.742	16.0145	16.21	0.0209087	0.851692	0.876133	15.8954	15.6582	16.0175	15.742	16.0145	16.21	-0.131823	0.248943	0.291366	19.4512	19.2244	19.3361	15.742	16.0145	16.21	3.3484	5.34792e-15	4.82348e-13	17.1591	17.32	17.3456	15.742	16.0145	16.21	1.28605	5.5405e-09	3.77835e-08	16.4507	16.2982	16.4154	15.742	16.0145	16.21
ACL19130	675	ACL19130.1	IsMasterProtein	2-alkenal reductase [Desulfitobacterium hafniense DCB-2]	7	47	7	16.1699	16.0682	15.9341	16.1024	16.198	16.3485	-0.158939	0.05078	0.0730354	16.1807	16.0195	16.0317	16.1024	16.198	16.3485	-0.139051	0.0830097	0.10676	16.1869	16.2382	16.2003	16.1024	16.198	16.3485	-0.00787773	0.917633	0.938099	16.3509	16.3399	16.4899	16.1024	16.198	16.3485	0.177223	0.0317568	0.0498552	16.249	16.2031	16.1704	16.1024	16.198	16.3485
ACL19131	1696	ACL19131.1	IsMasterProtein	Domain of unknown function DUF1858 [Desulfitobacterium hafniense DCB-2]	4	66	4	20.3197	20.2415	20.0504	20.3357	20.7766	20.225	-0.241924	0.0657843	0.0929423	20.2481	20.0029	20.0986	20.3357	20.7766	20.225	-0.329283	0.0163783	0.0237273	20.3173	20.4524	20.3458	20.3357	20.7766	20.225	-0.0739645	0.553265	0.62352	20.2592	20.1383	20.4278	20.3357	20.7766	20.225	-0.170719	0.181811	0.234801	20.8288	20.7214	20.576	20.3357	20.7766	20.225
ACL19135	2075	ACL19135.1	IsMasterProtein	spermidine synthase [Desulfitobacterium hafniense DCB-2]	7	102	7	18.3329	18.2826	18.4021	18.1724	18.1865	18.2286	0.143375	0.0358611	0.0536623	18.3255	18.4576	18.3908	18.1724	18.1865	18.2286	0.195455	0.00668503	0.0104479	18.4256	18.3326	18.2296	18.1724	18.1865	18.2286	0.133409	0.0487554	0.0796262	18.2826	18.2934	18.1347	18.1724	18.1865	18.2286	0.0410583	0.519445	0.58848	18.2723	18.0895	18.1874	18.1724	18.1865	18.2286
ACL19136	2371	ACL19136.1	IsMasterProtein	transcriptional regulator, GntR family with aminotransferase domain [Desulfitobacterium hafniense DCB-2]	10	52	10	16.6478	16.707	16.5894	16.3011	16.2577	16.464	0.30713	0.00745354	0.012801	16.755	16.6106	16.5725	16.3011	16.2577	16.464	0.305092	0.0077729	0.0119974	16.3982	16.6292	16.7693	16.3011	16.2577	16.464	0.257952	0.0202913	0.0368885	16.1853	16.3697	16.4923	16.3011	16.2577	16.464	0.00815624	0.935743	0.952172	16.433	16.4282	16.6328	16.3011	16.2577	16.464
ACL19137	658	ACL19137.1	IsMasterProtein	pyridoxine biosynthesis protein [Desulfitobacterium hafniense DCB-2]	15	325	14	23.5019	23.391	23.398	20.3956	20.1663	20.6328	3.03208	1.25937e-10	1.66095e-09	23.7155	23.8154	23.7519	20.3956	20.1663	20.6328	3.36271	2.85157e-11	4.26363e-10	19.3829	18.5306	19.112	20.3956	20.1663	20.6328	-1.3897	3.91591e-06	1.78321e-05	18.8882	19.0314	19.5509	20.3956	20.1663	20.6328	-1.24138	1.431e-05	4.58313e-05	22.372	22.8831	22.6593	20.3956	20.1663	20.6328
ACL19138	1346	ACL19138.1	IsMasterProtein	SNO glutamine amidotransferase [Desulfitobacterium hafniense DCB-2]	5	32	5	16.7751	16.6782	17.134	14.1577	14.6052	14.5869	2.41248	3.58801e-10	3.84371e-09	16.7241	17.2708	16.8193	14.1577	14.6052	14.5869	2.48809	2.31688e-10	2.33862e-09	13.483	13.2274	13.6769	14.1577	14.6052	14.5869	-0.987521	3.21342e-05	0.000119796	13.2211	13.4614	13.4867	14.1577	14.6052	14.5869	-1.06022	1.47696e-05	4.69989e-05	15.1646	15.3539	15.4406	14.1577	14.6052	14.5869
ACL19139	208	ACL19139.1	IsMasterProtein	threonine dehydratase [Desulfitobacterium hafniense DCB-2]	7	72	7	17.3454	17.3118	17.3966	16.8555	16.9349	16.8995	0.454594	3.77185e-07	1.67398e-06	17.2839	17.3861	17.2547	16.8555	16.9349	16.8995	0.41162	1.29907e-06	4.31378e-06	16.7198	16.8478	16.7545	16.8555	16.9349	16.8995	-0.122589	0.0365786	0.0619465	16.4152	16.5379	16.4728	16.8555	16.9349	16.8995	-0.421322	9.75735e-07	3.98271e-06	16.7997	16.7745	16.8781	16.8555	16.9349	16.8995
ACL19141	194	ACL19141.1	IsMasterProtein	Threonine aldolase [Desulfitobacterium hafniense DCB-2]	9	103	9	19.2375	19.2277	19.2373	19.0553	19.0856	19.1978	0.121264	0.0153649	0.0248039	19.2367	19.2797	19.2403	19.0553	19.0856	19.1978	0.139353	0.00670224	0.010469	18.5548	18.5126	18.6205	19.0553	19.0856	19.1978	-0.550252	2.49984e-09	2.34549e-08	18.5255	18.5596	18.5873	19.0553	19.0856	19.1978	-0.55544	2.19483e-09	1.65411e-08	18.8737	18.9645	18.843	19.0553	19.0856	19.1978
ACL19142	769	ACL19142.1	IsMasterProtein	HAD-superfamily hydrolase, subfamily IA, variant 1 [Desulfitobacterium hafniense DCB-2]	7	70	7	18.5556	18.3657	18.6684	18.3199	18.3171	18.4172	0.178525	0.0512025	0.0735674	18.563	18.8676	18.6783	18.3199	18.3171	18.4172	0.351574	0.000807348	0.00149791	18.0239	18.1246	18.1341	18.3199	18.3171	18.4172	-0.257165	0.00803812	0.016369	18.0946	18.2774	18.0955	18.3199	18.3171	18.4172	-0.195533	0.034782	0.0541786	18.1097	18.0944	18.2398	18.3199	18.3171	18.4172
ACL19143	1563	ACL19143.1	IsMasterProtein	transcriptional regulator, MerR family [Desulfitobacterium hafniense DCB-2]	15	131	15	18.9603	18.9846	19.0082	18.8999	19.0062	18.9338	0.0377125	0.367203	0.426371	19.0895	19.0934	19.0798	18.8999	19.0062	18.9338	0.140967	0.00335726	0.00553147	18.9332	18.8381	18.9388	18.8999	19.0062	18.9338	-0.0432763	0.302842	0.375664	18.7916	18.7101	18.7539	18.8999	19.0062	18.9338	-0.194761	0.000228033	0.000562736	18.6939	18.7033	18.6226	18.8999	19.0062	18.9338
ACL19144	2584	ACL19144.1	IsMasterProtein	hypothetical protein Dhaf_1084 [Desulfitobacterium hafniense DCB-2]	3	20	3	12.3485	12.8157	13.0759	13.3563	13.8795	13.3999	-0.798527	0.000491063	0.00105616	12.983	13.1485	12.8175	13.3563	13.8795	13.3999	-0.562184	0.00712765	0.0110778	13.4787	13.5087	13.3886	13.3563	13.8795	13.3999	-0.0865505	0.639081	0.704607	13.18	13.5095	13.6465	13.3563	13.8795	13.3999	-0.0999071	0.588721	0.650361	13.6931	13.6484	13.7153	13.3563	13.8795	13.3999
ACL19145	1850	ACL19145.1	IsMasterProtein	ABC transporter related [Desulfitobacterium hafniense DCB-2]	10	80	10	17.4354	17.6679	17.7398	17.0369	17.2872	17.1028	0.472076	0.000851493	0.00174525	17.7889	18.3184	17.9607	17.0369	17.2872	17.1028	0.880373	1.24312e-06	4.14274e-06	17.6159	17.7314	17.705	17.0369	17.2872	17.1028	0.541804	0.000249264	0.000747793	18.1787	18.3242	18.4444	17.0369	17.2872	17.1028	1.17348	3.10636e-08	1.77615e-07	17.947	17.9572	17.9163	17.0369	17.2872	17.1028
ACL19146	1941	ACL19146.1	IsMasterProtein	conserved hypothetical protein [Desulfitobacterium hafniense DCB-2]	4	41	4	16.2985	16.3307	16.5827	17.2302	16.9809	16.9363	-0.645179	1.41306e-05	4.28517e-05	16.457	16.635	16.4204	17.2302	16.9809	16.9363	-0.54503	8.54408e-05	0.000189187	15.6194	15.4755	15.758	17.2302	16.9809	16.9363	-1.43149	4.84579e-10	5.94247e-09	16.215	15.95	16.0538	17.2302	16.9809	16.9363	-0.976231	8.9957e-08	4.62353e-07	16.301	16.3708	16.4157	17.2302	16.9809	16.9363
ACL19147	1873	ACL19147.1	IsMasterProtein	conserved hypothetical protein [Desulfitobacterium hafniense DCB-2]	10	86	10	19.3501	19.4696	19.5785	19.1356	19.221	19.1479	0.297855	0.000112198	0.000278109	19.6613	19.7203	19.5955	19.1356	19.221	19.1479	0.490841	3.73326e-07	1.44174e-06	19.0856	19.2377	19.2357	19.1356	19.221	19.1479	0.0181609	0.757166	0.805999	19.2351	19.2076	19.2819	19.1356	19.221	19.1479	0.073347	0.222695	0.2813	19.0792	19.0911	19.1593	19.1356	19.221	19.1479
ACL19148	334	ACL19148.1	IsMasterProtein	conserved hypothetical protein [Desulfitobacterium hafniense DCB-2]	3	56	3	16.9877	16.8519	17.0221	16.9232	16.8036	16.878	0.0856308	0.244363	0.296519	17.1298	17.1745	17.1091	16.9232	16.8036	16.878	0.269488	0.00167634	0.00292531	16.7529	16.8759	16.9555	16.9232	16.8036	16.878	-0.00685021	0.924079	0.942965	16.8115	16.9301	16.9402	16.9232	16.8036	16.878	0.0256302	0.721956	0.77177	16.7208	16.7659	16.9522	16.9232	16.8036	16.878
ACL19149	2166	ACL19149.1	IsMasterProtein	glycoside hydrolase family 3 domain protein [Desulfitobacterium hafniense DCB-2]	11	94	11	18.3997	18.8246	18.6204	17.2739	17.387	17.3852	1.26622	2.79854e-10	3.14246e-09	18.9239	18.6937	18.9573	17.2739	17.387	17.3852	1.50958	2.25785e-11	3.5466e-10	17.9165	17.9408	18.049	17.2739	17.387	17.3852	0.620082	3.47601e-06	1.60114e-05	17.8924	17.8852	17.8844	17.2739	17.387	17.3852	0.53864	1.74502e-05	5.46982e-05	18.2754	18.182	18.2247	17.2739	17.387	17.3852
ACL19150	2777	ACL19150.1	IsMasterProtein	conserved hypothetical protein [Desulfitobacterium hafniense DCB-2]	8	46	8	16.251	16.2458	16.1703	16.4129	16.4338	16.4029	-0.194171	0.00893097	0.0150247	16.0587	15.9639	15.9825	16.4129	16.4338	16.4029	-0.414862	1.1318e-05	3.03404e-05	16.4528	16.4225	16.4056	16.4129	16.4338	16.4029	0.0104256	0.87423	0.902639	16.2787	16.2449	16.2346	16.4129	16.4338	16.4029	-0.163805	0.0230034	0.0371135	16.4999	16.1919	16.4128	16.4129	16.4338	16.4029
ACL19153	1413	ACL19153.1	IsMasterProtein	conserved hypothetical protein [Desulfitobacterium hafniense DCB-2]	8	76	8	18.2263	18.0559	18.2625	18.0496	18.1487	18.0778	0.0895388	0.135564	0.176625	18.0125	17.9506	18.0606	18.0496	18.1487	18.0778	-0.0841612	0.158893	0.193158	18.1715	18.2418	18.1455	18.0496	18.1487	18.0778	0.0941904	0.117798	0.168387	17.9549	18.059	18.0875	18.0496	18.1487	18.0778	-0.0582151	0.321455	0.38976	18.0675	17.9927	17.9983	18.0496	18.1487	18.0778
ACL19160	1620	ACL19160.1	IsMasterProtein	2-hydroxyglutaryl-CoA dehydratase D-component [Desulfitobacterium hafniense DCB-2]	2	20	2	13.6984	13.482	13.5329	14.3824	14.5303	14.5093	-0.902944	1.14448e-07	5.80757e-07	13.6372	13.5803	13.763	14.3824	14.5303	14.5093	-0.813865	4.33677e-07	1.62979e-06	14.625	14.8714	14.8112	14.3824	14.5303	14.5093	0.295169	0.00803675	0.016369	14.5926	14.5735	14.7592	14.3824	14.5303	14.5093	0.167733	0.103384	0.143313	14.7807	14.6732	14.9093	14.3824	14.5303	14.5093
ACL19161	2127	ACL19161.1	IsMasterProtein	2-hydroxyglutaryl-CoA dehydratase D-component [Desulfitobacterium hafniense DCB-2]	3	23	3	14.6622	14.4935	14.2579	15.6468	15.8573	15.682	-1.25751	3.53787e-09	2.80224e-08	14.523	14.3455	14.484	15.6468	15.8573	15.682	-1.27787	2.83398e-09	1.93736e-08	15.1428	15.1432	14.9145	15.6468	15.8573	15.682	-0.66188	1.22559e-05	4.92758e-05	14.8973	14.8435	14.7845	15.6468	15.8573	15.682	-0.886941	3.65474e-07	1.62459e-06	14.9332	15.1339	15.0956	15.6468	15.8573	15.682
ACL19162	788	ACL19162.1	IsMasterProtein	FMN-binding domain protein [Desulfitobacterium hafniense DCB-2]	2	16	2	16.0364	15.9609	15.9942	16.961	16.8957	16.7462	-0.870464	8.35166e-11	1.18018e-09	16.2984	16.294	16.245	16.961	16.8957	16.7462	-0.588478	1.95427e-08	1.00629e-07	16.6808	16.7119	16.7962	16.961	16.8957	16.7462	-0.137971	0.0244021	0.0433745	16.3686	16.4204	16.3806	16.961	16.8957	16.7462	-0.47779	3.00579e-07	1.35551e-06	16.9107	16.8738	16.9259	16.961	16.8957	16.7462
ACL19163	1576	ACL19163.1	IsMasterProtein	fumarate reductase/succinate dehydrogenase flavoprotein domain protein [Desulfitobacterium hafniense DCB-2]	17	203	17	19.1382	19.1245	19.0314	19.815	19.792	19.8538	-0.722211	4.00111e-12	8.22581e-11	19.3429	19.2412	19.2993	19.815	19.792	19.8538	-0.525775	3.84647e-10	3.56117e-09	19.5392	19.5424	19.5342	19.815	19.792	19.8538	-0.281667	1.54946e-06	7.72244e-06	19.5023	19.535	19.5549	19.815	19.792	19.8538	-0.289505	1.10765e-06	4.48798e-06	19.7409	19.7372	19.7059	19.815	19.792	19.8538
ACL19167	1421	ACL19167.1	IsMasterProtein	cobalamin B12-binding domain protein [Desulfitobacterium hafniense DCB-2]	6	61	5	17.2874	17.4484	17.2666	16.2111	16.6657	16.7385	0.795699	1.96461e-06	7.31432e-06	16.5291	16.4355	16.5595	16.2111	16.6657	16.7385	-0.0304444	0.779717	0.810743	17.1666	17.3678	17.1094	16.2111	16.6657	16.7385	0.676147	1.31024e-05	5.24097e-05	17.7821	17.7113	17.7395	16.2111	16.6657	16.7385	1.20587	9.13697e-09	5.8821e-08	17.2109	17.2653	17.2931	16.2111	16.6657	16.7385
ACL19168	690	ACL19168.1	IsMasterProtein	dihydropteroate synthase DHPS [Desulfitobacterium hafniense DCB-2]	4	61	2	18.1892	18.0592	17.8395	17.7946	17.6311	17.6091	0.351045	0.000640311	0.00134914	17.8451	17.6574	17.6005	17.7946	17.6311	17.6091	0.0227552	0.785012	0.814734	18.2806	18.2996	18.1825	17.7946	17.6311	17.6091	0.575996	3.87979e-06	1.76964e-05	18.6994	18.6464	18.5814	17.7946	17.6311	17.6091	0.964161	5.11752e-09	3.52428e-08	18.1103	18.1537	18.0876	17.7946	17.6311	17.6091
ACL19169	442	ACL19169.1	IsMasterProtein	putative transcriptional regulator, PucR family [Desulfitobacterium hafniense DCB-2]	7	46	7	16.9474	16.9612	16.8502	16.9382	16.7833	17.0216	0.00525208	0.928808	0.940923	16.9717	17.0295	16.9522	16.9382	16.7833	17.0216	0.0701138	0.24382	0.286558	16.9028	16.9852	16.8645	16.9382	16.7833	17.0216	0.00312587	0.957589	0.969408	16.9619	16.9798	16.9497	16.9382	16.7833	17.0216	0.0494532	0.40568	0.476997	16.834	16.8883	16.8644	16.9382	16.7833	17.0216
ACL19170	2035	ACL19170.1	IsMasterProtein	hypothetical protein Dhaf_1110 [Desulfitobacterium hafniense DCB-2]	3	11	3
ACL19171	2167	ACL19171.1	IsMasterProtein	methyl-accepting chemotaxis sensory transducer [Desulfitobacterium hafniense DCB-2]	2	20	1
ACL19172	2988	ACL19172.1	IsMasterProtein	RNA polymerase, sigma-24 subunit, ECF subfamily [Desulfitobacterium hafniense DCB-2]	2	10	2	17.0155	17.1692	17.2246	17.7747	17.7701	18.1331	-0.756217	9.08055e-07	3.67427e-06	17.1798	16.9995	17.1222	17.7747	17.7701	18.1331	-0.792123	5.09272e-07	1.87112e-06	16.6199	16.5216	16.5578	17.7747	17.7701	18.1331	-1.32617	5.01988e-10	6.10243e-09	16.9947	17.0221	16.9618	17.7747	17.7701	18.1331	-0.899739	9.94598e-08	5.03785e-07	17.2958	17.5805	17.3312	17.7747	17.7701	18.1331
ACL19173	436	ACL19173.1	IsMasterProtein	hypothetical protein Dhaf_1113 [Desulfitobacterium hafniense DCB-2]	8	85	8	17.4591	17.6366	17.5154	18.064	18.064	18.3475	-0.621462	7.60117e-06	2.46267e-05	17.335	17.3493	17.4078	18.064	18.064	18.3475	-0.794445	3.89829e-07	1.4972e-06	17.255	17.1991	17.2121	18.064	18.064	18.3475	-0.93644	4.6207e-08	3.1282e-07	17.6054	17.5913	17.579	18.064	18.064	18.3475	-0.566593	2.14471e-05	6.57523e-05	17.8094	18.1874	17.7827	18.064	18.064	18.3475
ACL19174	889	ACL19174.1	IsMasterProtein	major facilitator superfamily MFS_1 [Desulfitobacterium hafniense DCB-2]	2	11	2	15.3145	15.1484	15.1315	15.0556	15.2208	15.1417	0.0588149	0.707531	0.748773	15.046	15.1377	15.3919	15.0556	15.2208	15.1417	0.0525305	0.737438	0.770219	15.0145	15.1847	15.2322	15.0556	15.2208	15.1417	0.00447818	0.977157	0.984551	14.6437	15.0518	15.4812	15.0556	15.2208	15.1417	-0.0804292	0.608658	0.668424	15.0999	15.1667	15.0248	15.0556	15.2208	15.1417
ACL19175	2835	ACL19175.1	IsMasterProtein	transcriptional regulator, LysR family [Desulfitobacterium hafniense DCB-2]	5	28	5	16.2117	16.4491	16.6356	16.3145	16.5987	16.9767	-0.19785	0.168211	0.21349	16.292	16.1819	16.2972	16.3145	16.5987	16.9767	-0.372965	0.0154547	0.0225412	16.3467	16.501	16.6318	16.3145	16.5987	16.9767	-0.136833	0.332589	0.406609	16.1478	16.2985	16.3509	16.3145	16.5987	16.9767	-0.36429	0.0175581	0.0289802	16.388	16.4043	16.5204	16.3145	16.5987	16.9767
ACL19177	2093	ACL19177.1	IsMasterProtein	pyruvate phosphate dikinase PEP/pyruvate-binding [Desulfitobacterium hafniense DCB-2]	16	116	16	18.5175	18.4497	18.4687	19.0502	18.9638	18.876	-0.484723	1.78575e-05	5.29474e-05	18.8978	18.8106	18.8883	19.0502	18.9638	18.876	-0.0977714	0.23368	0.2758	19.062	19.08	19.0161	19.0502	18.9638	18.876	0.089352	0.274572	0.345657	18.3933	18.4286	18.5045	19.0502	18.9638	18.876	-0.521201	7.88815e-06	2.68312e-05	18.5997	18.1757	18.4563	19.0502	18.9638	18.876
ACL19178	2398	ACL19178.1	IsMasterProtein	transcriptional regulator, TetR family [Desulfitobacterium hafniense DCB-2]	5	48	5	17.4268	17.3956	17.3948	17.15	16.8955	17.1461	0.34188	6.68879e-05	0.000173971	17.4884	17.504	17.5171	17.15	16.8955	17.1461	0.439336	4.18542e-06	1.21269e-05	16.9662	16.9218	16.9814	17.15	16.8955	17.1461	-0.10737	0.10829	0.15761	16.4446	16.4506	16.4645	17.15	16.8955	17.1461	-0.610614	6.8187e-08	3.57574e-07	16.621	16.67	16.4859	17.15	16.8955	17.1461
ACL19179	801	ACL19179.1	IsMasterProtein	transcriptional regulator, PadR-like family [Desulfitobacterium hafniense DCB-2]	2	24	2	14.2998	14.228	14.2609	13.9718	14.0284	14.0815	0.235656	0.073211	0.102247	14.4429	14.3073	14.4632	13.9718	14.0284	14.0815	0.377216	0.00753207	0.0116609	13.8193	14.1993	13.9106	13.9718	14.0284	14.0815	-0.0508678	0.683564	0.744544	14.5252	14.8174	14.5369	13.9718	14.0284	14.0815	0.59926	0.000189113	0.000475076	13.7101	14.0717	14.1346	13.9718	14.0284	14.0815
ACL19180	2595	ACL19180.1	IsMasterProtein	conserved hypothetical protein [Desulfitobacterium hafniense DCB-2]	2	33	2	18.0356	18.183	18.3713	18.8207	18.8884	18.5861	-0.568415	0.000103381	0.000259241	18.3869	18.4657	18.4707	18.8207	18.8884	18.5861	-0.324008	0.00950606	0.0143981	18.4318	18.4564	18.6443	18.8207	18.8884	18.5861	-0.254248	0.0341198	0.058241	18.9928	18.6329	18.8734	18.8207	18.8884	18.5861	0.067991	0.542702	0.610867	18.8248	18.6437	18.9501	18.8207	18.8884	18.5861
ACL19182	586	ACL19182.1	IsMasterProtein	methyl-accepting chemotaxis sensory transducer [Desulfitobacterium hafniense DCB-2]	10	102	9	16.2311	16.221	16.3309	18.1908	18.2387	18.0688	-1.90511	1.13061e-14	5.54594e-13	17.1812	17.1363	17.1759	18.1908	18.2387	18.0688	-1.00168	1.3763e-10	1.521e-09	18.5916	18.7099	18.7448	18.1908	18.2387	18.0688	0.515949	1.03318e-06	5.36949e-06	18.6526	18.7961	18.83	18.1908	18.2387	18.0688	0.59342	1.76861e-07	8.39562e-07	18.2568	18.4719	18.3456	18.1908	18.2387	18.0688
ACL19183	306	ACL19183.1	IsMasterProtein	hypothetical protein Dhaf_1123 [Desulfitobacterium hafniense DCB-2]	2	11	2	14.4395	14.7882	14.3352	13.9877	14.6736	14.4807	0.140263	0.438099	0.496927	14.6623	14.6669	14.7019	13.9877	14.6736	14.4807	0.296371	0.112919	0.140821	14.3457	14.0708	14.3616	13.9877	14.6736	14.4807	-0.121311	0.501364	0.572402	13.0551	13.1436	13.3968	13.9877	14.6736	14.4807	-1.18218	6.64051e-06	2.30073e-05	14.338	13.8044	14.1283	13.9877	14.6736	14.4807
ACL19184	1408	ACL19184.1	IsMasterProtein	hypothetical protein Dhaf_1124 [Desulfitobacterium hafniense DCB-2]	2	8	2
ACL19185	2384	ACL19185.1	IsMasterProtein	NADPH-dependent FMN reductase [Desulfitobacterium hafniense DCB-2]	5	47	5	18.2228	18.3147	18.3228	18.4475	18.6101	18.3514	-0.182868	0.0239998	0.0373835	17.7754	17.9826	17.9933	18.4475	18.6101	18.3514	-0.552557	1.5753e-06	5.08609e-06	18.3028	18.4018	18.2268	18.4475	18.6101	18.3514	-0.159213	0.0451354	0.0746665	18.2073	18.1483	18.2695	18.4475	18.6101	18.3514	-0.261299	0.00268075	0.00529529	18.3072	18.1939	18.3085	18.4475	18.6101	18.3514
ACL19186	41	ACL19186.1	IsMasterProtein	ACT domain-containing protein [Desulfitobacterium hafniense DCB-2]	4	66	4	20.471	21.1697	21.2616	18.2585	18.385	18.3272	2.64385	1.44517e-11	2.43415e-10	21.2598	21.1902	21.264	18.2585	18.385	18.3272	2.91441	3.50384e-12	8.16395e-11	18.0816	17.8913	18.1204	18.2585	18.385	18.3272	-0.292472	0.0673534	0.105266	17.7111	17.6154	17.7769	18.2585	18.385	18.3272	-0.622468	0.000768416	0.00168774	18.8111	18.8671	18.5544	18.2585	18.385	18.3272
ACL19187	2034	ACL19187.1	IsMasterProtein	protein of unknown function DUF711 [Desulfitobacterium hafniense DCB-2]	15	371	15	21.3373	21.8934	21.9467	19.1112	19.0583	19.1667	2.61371	5.18186e-13	1.5579e-11	21.962	21.9353	22.0572	19.1112	19.0583	19.1667	2.87271	1.28553e-13	8.27743e-12	19.0569	18.9428	18.9649	19.1112	19.0583	19.1667	-0.123885	0.305635	0.378624	18.7707	18.8531	18.8556	19.1112	19.0583	19.1667	-0.285614	0.0272091	0.0431763	19.5702	19.6624	19.3794	19.1112	19.0583	19.1667
ACL19188	488	ACL19188.1	IsMasterProtein	Cupin 2 conserved barrel domain protein [Desulfitobacterium hafniense DCB-2]	5	90	5	18.8936	19.1549	19.139	17.2136	17.3787	17.4272	1.72265	1.18291e-13	4.4099e-12	18.922	18.9184	18.8386	17.2136	17.3787	17.4272	1.55317	5.4519e-13	2.21671e-11	17.5801	17.6826	17.6712	17.2136	17.3787	17.4272	0.304834	0.0005323	0.00145485	18.1944	18.0993	18.1567	17.2136	17.3787	17.4272	0.810341	5.99344e-09	4.04774e-08	17.6546	17.6754	17.5599	17.2136	17.3787	17.4272
ACL19190	1583	ACL19190.1	IsMasterProtein	filamentation induced by cAMP protein Fic [Desulfitobacterium hafniense DCB-2]	4	31	4	17.3465	17.3519	17.2501	17.3476	17.2081	17.3466	0.0153618	0.782031	0.814968	17.2829	17.3607	17.3914	17.3476	17.2081	17.3466	0.0441883	0.430408	0.477927	17.0407	16.9727	17.0798	17.3476	17.2081	17.3466	-0.269711	0.000171706	0.00053284	17.3783	17.3958	17.387	17.3476	17.2081	17.3466	0.0862195	0.134603	0.181111	17.1106	17.2416	17.1069	17.3476	17.2081	17.3466
ACL19191	1399	ACL19191.1	IsMasterProtein	methyltransferase [Desulfitobacterium hafniense DCB-2]	11	167	11	19.5524	19.5031	19.5688	19.2137	19.1993	19.296	0.30511	7.54072e-07	3.10513e-06	19.4755	19.5528	19.5189	19.2137	19.1993	19.296	0.279384	2.2147e-06	6.90333e-06	19.2932	19.2684	19.2385	19.2137	19.1993	19.296	0.0303627	0.435684	0.507995	19.3085	19.3286	19.2725	19.2137	19.1993	19.296	0.0668779	0.0979538	0.13653	19.3378	19.4137	19.3507	19.2137	19.1993	19.296
ACL19192	2217	ACL19192.1	IsMasterProtein	conserved hypothetical protein [Desulfitobacterium hafniense DCB-2]	4	44	4	16.7972	16.6779	16.7074	16.7069	16.6837	16.6642	0.0425878	0.497651	0.554798	16.8927	16.9749	16.9402	16.7069	16.6837	16.6642	0.251042	0.000937263	0.00171392	15.9513	16.2167	16.132	16.7069	16.6837	16.6642	-0.584913	8.51256e-08	5.50952e-07	16.6374	16.5904	16.6589	16.7069	16.6837	16.6642	-0.0560355	0.374886	0.446225	16.6568	16.561	16.6191	16.7069	16.6837	16.6642
ACL19193	836	ACL19193.1	IsMasterProtein	aconitate hydratase domain protein [Desulfitobacterium hafniense DCB-2]	24	461	24	22.5513	22.7427	22.8509	22.6192	22.5804	22.5627	0.127524	0.0497074	0.0715664	23.1663	23.0997	23.1224	22.6192	22.5804	22.5627	0.54205	1.66086e-07	6.98309e-07	21.2969	21.2376	21.2755	22.6192	22.5804	22.5627	-1.31744	6.47151e-13	2.07981e-11	21.4112	21.4069	21.447	22.6192	22.5804	22.5627	-1.1657	3.88636e-12	5.74935e-11	21.8571	21.9816	21.8154	22.6192	22.5804	22.5627
ACL19194	1011	ACL19194.1	IsMasterProtein	Phosphoenolpyruvate carboxykinase (ATP) [Desulfitobacterium hafniense DCB-2]	21	347	21	21.6421	21.5715	21.6705	21.4815	21.3105	21.4124	0.226548	0.000309837	0.000696945	21.4897	21.6257	21.5376	21.4815	21.3105	21.4124	0.149522	0.00777514	0.0119974	21.5745	21.5971	21.5596	21.4815	21.3105	21.4124	0.175606	0.00258716	0.00595858	21.396	21.3589	21.3112	21.4815	21.3105	21.4124	-0.0461101	0.359235	0.429974	21.5824	21.4777	21.5743	21.4815	21.3105	21.4124
ACL19195	1545	ACL19195.1	IsMasterProtein	beta-lactamase domain protein [Desulfitobacterium hafniense DCB-2]	6	90	6	17.9872	18.0931	18.0868	18.0925	18.1595	18.0963	-0.0604148	0.138944	0.180608	18.1984	18.2353	18.2487	18.0925	18.1595	18.0963	0.111333	0.0114021	0.0170524	18.5016	18.554	18.5235	18.0925	18.1595	18.0963	0.410243	2.09463e-08	1.57435e-07	18.1984	18.2451	18.2546	18.0925	18.1595	18.0963	0.116569	0.00865173	0.0152428	18.2832	18.2578	18.2461	18.0925	18.1595	18.0963
ACL19197	453	ACL19197.1	IsMasterProtein	Peptidase M23 [Desulfitobacterium hafniense DCB-2]	2	7	2	12.2373	12.4418	12.0613	11.9976	12.4114	11.9062	0.141737	0.566582	0.62051	11.9955	11.4493	11.5755	11.9976	12.4114	11.9062	-0.431638	0.0944381	0.119968	12.8519	13.1259	12.685	11.9976	12.4114	11.9062	0.782527	0.00550084	0.0116961	12.0594	12.7274	12.6735	11.9976	12.4114	11.9062	0.381676	0.135297	0.181957	12.823	13.6905	13.1708	11.9976	12.4114	11.9062
ACL19198	1849	ACL19198.1	IsMasterProtein	uroporphyrinogen-III decarboxylase-like protein [Desulfitobacterium hafniense DCB-2]	9	120	9	18.1786	17.9977	17.9922	18.919	18.9836	19.0606	-0.931586	2.38503e-10	2.75582e-09	18.2621	18.2042	18.1716	18.919	18.9836	19.0606	-0.775102	3.13998e-09	2.11474e-08	18.6998	18.7516	18.7002	18.919	18.9836	19.0606	-0.27054	0.000678901	0.00180267	18.5133	18.6138	18.5946	18.919	18.9836	19.0606	-0.413795	9.4672e-06	3.1663e-05	19.1346	19.2414	18.9966	18.919	18.9836	19.0606
ACL19200	1087	ACL19200.1	IsMasterProtein	conserved hypothetical protein [Desulfitobacterium hafniense DCB-2]	4	367	3	23.6127	23.8192	24.1365	23.2814	23.1015	22.9443	0.747085	4.82428e-06	1.63104e-05	23.6504	23.8755	23.7593	23.2814	23.1015	22.9443	0.652681	2.22653e-05	5.58831e-05	23.4885	23.3617	23.5541	23.2814	23.1015	22.9443	0.359025	0.00465583	0.0101305	23.3615	23.2602	23.2618	23.2814	23.1015	22.9443	0.18542	0.10722	0.148189	23.4289	23.4029	23.4939	23.2814	23.1015	22.9443
ACL19201	1922	ACL19201.1	IsMasterProtein	transcriptional regulator, XRE family [Desulfitobacterium hafniense DCB-2]	4	21	4	15.8467	15.8209	15.7188	15.8912	16.0819	15.8749	-0.153896	0.340082	0.398187	15.9385	15.9875	15.9491	15.8912	16.0819	15.8749	0.00904283	0.954601	0.961132	16.0073	16.1617	16.0937	15.8912	16.0819	15.8749	0.138252	0.390043	0.463851	15.7838	16.0799	15.9064	15.8912	16.0819	15.8749	-0.0259639	0.870208	0.898189	15.8372	16.7183	16.0456	15.8912	16.0819	15.8749
ACL19202	1278	ACL19202.1	IsMasterProtein	protein of unknown function DUF1538 [Desulfitobacterium hafniense DCB-2]	2	9	2	14.5779	14.2829	14.4092	15.5302	15.2479	15.4827	-0.996929	5.96326e-07	2.53779e-06	14.4285	14.8131	14.4831	15.5302	15.2479	15.4827	-0.845374	4.41075e-06	1.2727e-05	15.2764	15.189	15.0936	15.5302	15.2479	15.4827	-0.233928	0.0733789	0.113855	14.2395	14.5532	14.4543	15.5302	15.2479	15.4827	-1.0046	5.41702e-07	2.33015e-06	15.0269	14.9154	14.7751	15.5302	15.2479	15.4827
ACL19203	1754	ACL19203.1	IsMasterProtein	nitrogen regulatory protein P-II [Desulfitobacterium hafniense DCB-2]	9	98	9	20.1074	20.076	20.031	20.3543	20.5873	20.4694	-0.398847	4.76648e-07	2.07264e-06	20.236	20.2145	20.2602	20.3543	20.5873	20.4694	-0.233453	0.000192874	0.000399759	20.2771	20.2846	20.346	20.3543	20.5873	20.4694	-0.167776	0.00311348	0.00700908	19.7266	19.7761	19.7593	20.3543	20.5873	20.4694	-0.716323	1.72266e-10	1.73257e-09	19.7663	19.7417	19.8091	20.3543	20.5873	20.4694
ACL19204	590	ACL19204.1	IsMasterProtein	transcriptional regulator, BadM/Rrf2 family [Desulfitobacterium hafniense DCB-2]	7	82	7	18.3739	18.4356	18.3816	17.912	17.9928	17.9992	0.429062	5.1533e-07	2.22699e-06	18.6425	18.6147	18.6045	17.912	17.9928	17.9992	0.652583	1.9506e-09	1.40202e-08	17.8079	17.7756	17.6527	17.912	17.9928	17.9992	-0.222602	0.000615209	0.00165079	17.8276	17.9117	17.79	17.912	17.9928	17.9992	-0.1249	0.02885	0.045599	17.6758	17.7615	17.832	17.912	17.9928	17.9992
ACL19205	2765	ACL19205.1	IsMasterProtein	O-acetylhomoserine/O-acetylserine sulfhydrylase [Desulfitobacterium hafniense DCB-2]	12	261	12	20.7251	20.7005	20.6056	20.4047	20.4883	20.3731	0.255029	0.000112619	0.000278905	20.7272	20.682	20.6797	20.4047	20.4883	20.3731	0.274237	5.37194e-05	0.000124543	20.264	20.1438	20.2035	20.4047	20.4883	20.3731	-0.218296	0.00048796	0.00134153	20.5716	20.5269	20.6144	20.4047	20.4883	20.3731	0.148938	0.00863858	0.0152292	20.5432	20.6988	20.6753	20.4047	20.4883	20.3731
ACL19207	356	ACL19207.1	IsMasterProtein	transcriptional regulator, LysR family [Desulfitobacterium hafniense DCB-2]	14	153	13	19.7402	19.6582	19.6464	19.3971	19.4119	19.4082	0.275857	1.33025e-05	4.04662e-05	19.7367	19.7748	19.6926	19.3971	19.4119	19.4082	0.328957	1.70156e-06	5.45592e-06	19.1558	19.1216	19.2445	19.3971	19.4119	19.4082	-0.231785	8.54322e-05	0.000287382	19.1999	19.3205	19.2596	19.3971	19.4119	19.4082	-0.145774	0.00445633	0.00840748	19.3589	19.4473	19.414	19.3971	19.4119	19.4082
ACL19208	2893	ACL19208.1	IsMasterProtein	cysteine synthase A [Desulfitobacterium hafniense DCB-2]	16	378	16	21.2283	21.1773	21.094	20.8321	20.7222	20.8404	0.36824	1.00044e-06	4.0248e-06	21.164	21.0813	21.1641	20.8321	20.7222	20.8404	0.338189	2.80987e-06	8.52104e-06	20.8361	20.8142	20.7988	20.8321	20.7222	20.8404	0.0181064	0.704357	0.761555	21.091	21.0936	21.0617	20.8321	20.7222	20.8404	0.283837	2.09274e-05	6.42296e-05	20.9626	21.0969	21.1018	20.8321	20.7222	20.8404
ACL19209	1489	ACL19209.1	IsMasterProtein	SNARE associated Golgi protein [Desulfitobacterium hafniense DCB-2]	2	24	2	16.5859	16.5981	16.7643	16.4939	16.2112	16.3598	0.294495	0.00127827	0.00254743	16.866	16.8737	17.0433	16.4939	16.2112	16.3598	0.572685	1.36049e-06	4.49106e-06	16.5951	16.4348	16.4985	16.4939	16.2112	16.3598	0.154517	0.0560205	0.0900192	16.5056	16.4955	16.4842	16.4939	16.2112	16.3598	0.140157	0.0799074	0.1137	16.6737	16.7336	16.6472	16.4939	16.2112	16.3598
ACL19210	794	ACL19210.1	IsMasterProtein	hypothetical protein Dhaf_1151 [Desulfitobacterium hafniense DCB-2]	3	24	3	16.3643	16.4341	16.4445	16.6674	16.7244	16.912	-0.353596	0.0166818	0.0267291	16.3069	16.3276	16.5826	16.6674	16.7244	16.912	-0.362205	0.0146198	0.0214239	16.7677	16.9254	16.8931	16.6674	16.7244	16.912	0.0941542	0.484674	0.556529	17.1412	17.7589	17.249	16.6674	16.7244	16.912	0.615135	0.000289264	0.000696026	17.0366	16.8099	17.1113	16.6674	16.7244	16.912
ACL19211	2329	ACL19211.1	IsMasterProtein	phospho-2-dehydro-3-deoxyheptonate aldolase [Desulfitobacterium hafniense DCB-2]	14	226	14	20.2993	20.3144	20.3194	20.2426	20.2617	20.2089	0.073317	0.0690491	0.0969184	20.3359	20.2491	20.2352	20.2426	20.2617	20.2089	0.0356331	0.356473	0.402707	20.4118	20.4493	20.3588	20.2426	20.2617	20.2089	0.1689	0.000407424	0.00114603	20.6213	20.6172	20.6478	20.2426	20.2617	20.2089	0.391031	2.59898e-08	1.5139e-07	20.3912	20.4948	20.4229	20.2426	20.2617	20.2089
ACL19214	1273	ACL19214.1	IsMasterProtein	conserved hypothetical protein [Desulfitobacterium hafniense DCB-2]	20	198	20	20.8883	20.8871	21.0561	19.7129	19.7695	19.6143	1.24493	2.42964e-13	7.80835e-12	21.2434	21.3634	21.294	19.7129	19.7695	19.6143	1.60138	5.79701e-15	1.00071e-12	19.5284	19.4335	19.5048	19.7129	19.7695	19.6143	-0.209993	0.00120682	0.00302626	19.1468	19.2284	19.2262	19.7129	19.7695	19.6143	-0.498411	9.98444e-08	5.04061e-07	19.5651	19.5227	19.5712	19.7129	19.7695	19.6143
ACL19215	347	ACL19215.1	IsMasterProtein	sodium/proline symporter [Desulfitobacterium hafniense DCB-2]	5	38	5	15.7235	15.9754	15.7432	15.5515	15.5796	15.4381	0.290955	0.00660473	0.0114416	15.6582	15.469	15.6805	15.5515	15.5796	15.4381	0.0794834	0.403556	0.450976	14.9067	14.9562	14.7397	15.5515	15.5796	15.4381	-0.655574	3.51589e-06	1.61685e-05	14.5677	14.4657	14.4075	15.5515	15.5796	15.4381	-1.04279	9.17286e-09	5.88241e-08	14.7126	14.8437	14.6133	15.5515	15.5796	15.4381
ACL19223	176	ACL19223.1	IsMasterProtein	UspA domain protein [Desulfitobacterium hafniense DCB-2]	10	206	10	20.931	21.1073	21.2173	20.7966	20.8398	20.8938	0.241787	0.00254978	0.00476549	21.2827	21.4576	21.3598	20.7966	20.8398	20.8938	0.523262	1.09291e-06	3.70396e-06	20.5697	20.5324	20.5262	20.7966	20.8398	20.8938	-0.300687	0.000425277	0.00119007	20.5281	20.5663	20.5802	20.7966	20.8398	20.8938	-0.285231	0.000676923	0.00150451	20.3326	20.5191	20.3267	20.7966	20.8398	20.8938
ACL19226	2169	ACL19226.1	IsMasterProtein	transcriptional regulator, Crp/Fnr family [Desulfitobacterium hafniense DCB-2]	5	14	5	15.0592	14.7965	14.9043	14.8215	14.9762	15.1117	-0.0498478	0.617764	0.667672	14.8253	14.9618	14.8111	14.8215	14.9762	15.1117	-0.103778	0.305467	0.350466	14.4269	14.4725	14.6104	14.8215	14.9762	15.1117	-0.466556	0.000242846	0.000733258	14.5601	14.7847	14.6296	14.8215	14.9762	15.1117	-0.311702	0.00608247	0.0110864	14.5042	14.3408	14.5206	14.8215	14.9762	15.1117
ACL19230	2073	ACL19230.1	IsMasterProtein	conserved hypothetical protein [Desulfitobacterium hafniense DCB-2]	5	31	5	17.3201	17.4607	17.7088	16.7876	17.0137	16.7251	0.654385	4.70386e-05	0.000127565	17.2341	17.2457	17.2605	16.7876	17.0137	16.7251	0.40462	0.00334684	0.00551755	16.7524	16.9807	16.997	16.7876	17.0137	16.7251	0.067867	0.568456	0.638315	16.958	16.7453	17.1183	16.7876	17.0137	16.7251	0.0983686	0.411233	0.482099	17.5805	17.5423	17.2854	16.7876	17.0137	16.7251
ACL19231	190	ACL19231.1	IsMasterProtein	2-hydroxy-3-oxopropionate reductase [Desulfitobacterium hafniense DCB-2]	13	383	13	21.6531	21.5752	21.6025	21.4681	21.2875	21.4222	0.21768	0.000355387	0.000790504	21.4796	21.6446	21.5547	21.4681	21.2875	21.4222	0.167034	0.00310821	0.00516373	21.517	21.4796	21.482	21.4681	21.2875	21.4222	0.100301	0.0520185	0.0844131	21.7069	21.7292	21.7046	21.4681	21.2875	21.4222	0.320952	6.24692e-06	2.18603e-05	21.6316	21.6978	21.6488	21.4681	21.2875	21.4222
ACL19232	936	ACL19232.1	IsMasterProtein	hydroxypyruvate isomerase [Desulfitobacterium hafniense DCB-2]	15	322	15	21.4039	21.2115	21.2829	21.9969	21.7905	21.9157	-0.601584	8.91468e-08	4.66769e-07	21.008	21.1875	21.0162	21.9969	21.7905	21.9157	-0.830468	1.12011e-09	8.74814e-09	21.5969	21.5111	21.456	21.9969	21.7905	21.9157	-0.37972	2.32957e-05	8.88605e-05	21.7184	21.6857	21.6338	21.9969	21.7905	21.9157	-0.221721	0.00315199	0.00613289	21.5423	21.4936	21.4712	21.9969	21.7905	21.9157
ACL19233	2799	ACL19233.1	IsMasterProtein	Acetolactate synthase [Desulfitobacterium hafniense DCB-2]	8	47	8	16.3663	16.3738	16.4233	16.6649	17.0067	16.6694	-0.392555	8.67805e-05	0.000221588	16.3206	16.2378	16.3733	16.6649	17.0067	16.6694	-0.469791	1.27198e-05	3.37746e-05	17.1043	17.0329	17.0221	16.6649	17.0067	16.6694	0.272736	0.00219542	0.00514965	17.367	17.346	17.3323	16.6649	17.0067	16.6694	0.568072	1.3683e-06	5.43434e-06	16.1814	16.1347	16.2139	16.6649	17.0067	16.6694
ACL19235	2493	ACL19235.1	IsMasterProtein	allantoinase [Desulfitobacterium hafniense DCB-2]	7	26	7
ACL19236	2041	ACL19236.1	IsMasterProtein	allantoinase [Desulfitobacterium hafniense DCB-2]	3	20	3	14.2588	12.9281	12.5965	13.0674	12.5338	13.0378	0.381456	0.244753	0.296519	10.6337	10.8531	11.461	13.0674	12.5338	13.0378	-1.89707	2.26354e-05	5.67611e-05	15.3196	15.4675	15.2046	13.0674	12.5338	13.0378	2.45089	1.15049e-06	5.91316e-06	15.6482	15.6154	15.6133	13.0674	12.5338	13.0378	2.74594	2.77011e-07	1.26971e-06	15.4682	15.7204	15.6707	13.0674	12.5338	13.0378
ACL19237	2936	ACL19237.1	IsMasterProtein	amidase, hydantoinase/carbamoylase family [Desulfitobacterium hafniense DCB-2]	2	17	2	14.1335	13.6563	13.3802	13.1053	13.5557	13.4279	0.360354	0.052345	0.0750162	13.2603	12.8263	13.3077	13.1053	13.5557	13.4279	-0.231536	0.195966	0.234254	14.2017	14.2696	14.3674	13.1053	13.5557	13.4279	0.91661	7.76979e-05	0.000263645	14.3196	14.2641	14.3782	13.1053	13.5557	13.4279	0.957623	4.9415e-05	0.000139984	14.4656	14.5143	14.6281	13.1053	13.5557	13.4279
ACL19239	2259	ACL19239.1	IsMasterProtein	Cupin 2 conserved barrel domain protein [Desulfitobacterium hafniense DCB-2]	4	46	4	17.2611	17.0453	17.1336	17.0927	16.9964	17.2085	0.0474722	0.498955	0.556029	16.8278	16.8847	16.9553	17.0927	16.9964	17.2085	-0.209928	0.00781771	0.0120432	17.3396	17.3353	17.1941	17.0927	16.9964	17.2085	0.190434	0.0139511	0.0265718	18.0055	18.033	17.9523	17.0927	16.9964	17.2085	0.897715	1.15453e-09	9.22308e-09	17.5588	17.4783	17.4061	17.0927	16.9964	17.2085
ACL19240	492	ACL19240.1	IsMasterProtein	transcriptional regulator, CdaR [Desulfitobacterium hafniense DCB-2]	7	52	7	16.0169	15.8905	16.184	16.1483	15.9481	16.0282	-0.0110369	0.903978	0.919433	15.6936	15.9989	15.8297	16.1483	15.9481	16.0282	-0.200782	0.0411656	0.0562007	15.9067	15.9839	15.9357	16.1483	15.9481	16.0282	-0.0993934	0.286516	0.358113	16.2411	16.3404	16.0947	16.1483	15.9481	16.0282	0.183905	0.0587475	0.086089	16.0521	16.0083	16.0914	16.1483	15.9481	16.0282
ACL19241	2578	ACL19241.1	IsMasterProtein	nitroreductase [Desulfitobacterium hafniense DCB-2]	8	104	8	20.1965	20.3014	20.383	20.0625	19.9199	20.0911	0.269138	0.000706446	0.00147405	20.056	20.2491	20.3159	20.0625	19.9199	20.0911	0.182476	0.0115648	0.0172638	20.0258	20.0163	19.9703	20.0625	19.9199	20.0911	-0.0203494	0.753172	0.802848	20.1117	20.0953	20.1087	20.0625	19.9199	20.0911	0.0807162	0.223195	0.281538	19.8307	19.8828	19.7854	20.0625	19.9199	20.0911
ACL19245	461	ACL19245.1	IsMasterProtein	beta-lactamase domain protein [Desulfitobacterium hafniense DCB-2]	22	498	22	23.3375	23.2021	23.2618	22.9259	22.9413	23.0012	0.311037	6.91974e-06	2.26553e-05	23.152	23.2105	23.1763	22.9259	22.9413	23.0012	0.223455	0.000225886	0.000462798	22.4769	22.4496	22.4791	22.9259	22.9413	23.0012	-0.487571	2.44675e-08	1.79557e-07	22.6313	22.6315	22.6475	22.9259	22.9413	23.0012	-0.319313	5.10312e-06	1.81994e-05	22.7643	22.8959	22.6973	22.9259	22.9413	23.0012
ACL19247	1169	ACL19247.1	IsMasterProtein	arsenite-activated ATPase ArsA [Desulfitobacterium hafniense DCB-2]	19	135	19	18.9822	19.057	19.0511	19.011	18.7895	18.9121	0.125911	0.0405837	0.0599429	18.9961	18.8499	18.9905	19.011	18.7895	18.9121	0.0413042	0.473855	0.521203	19.2085	19.1912	19.0812	19.011	18.7895	18.9121	0.256139	0.000371173	0.0010655	19.3111	19.2922	19.2344	19.011	18.7895	18.9121	0.375047	7.15036e-06	2.45607e-05	19.1938	19.1576	19.2028	19.011	18.7895	18.9121
ACL19248	2948	ACL19248.1	IsMasterProtein	Arsenical resistance operon trans-acting repressor ArsD [Desulfitobacterium hafniense DCB-2]	8	73	8	18.2158	18.2193	18.3069	18.441	18.3581	18.1678	-0.0749478	0.289828	0.346159	18.2128	18.171	18.0557	18.441	18.3581	18.1678	-0.175798	0.0210993	0.0299156	18.2599	18.3892	18.2567	18.441	18.3581	18.1678	-0.0203518	0.769859	0.815669	18.4627	18.2881	18.3556	18.441	18.3581	18.1678	0.0465087	0.506352	0.575278	18.1311	18.0612	18.1048	18.441	18.3581	18.1678
ACL19250	429	ACL19250.1	IsMasterProtein	phosphonate ABC transporter, periplasmic phosphonate-binding protein [Desulfitobacterium hafniense DCB-2]	7	50	7	17.3454	17.2965	17.1983	17.4575	17.5315	17.5476	-0.232139	0.000773695	0.00160004	17.2409	17.048	17.1603	17.4575	17.5315	17.5476	-0.362494	8.89695e-06	2.43642e-05	17.3334	17.393	17.4082	17.4575	17.5315	17.5476	-0.13401	0.0286036	0.0499535	17.4033	17.398	17.4833	17.4575	17.5315	17.5476	-0.0839919	0.150078	0.199723	17.4797	17.4127	17.4991	17.4575	17.5315	17.5476
ACL19251	1526	ACL19251.1	IsMasterProtein	histidine kinase [Desulfitobacterium hafniense DCB-2]	8	44	8	16.7977	17.0079	16.8994	16.5901	16.6311	16.6359	0.282632	0.000386335	0.000853907	16.9903	16.9094	16.9153	16.5901	16.6311	16.6359	0.31931	0.000121325	0.000260142	16.6933	16.4887	16.6179	16.5901	16.6311	16.6359	-0.0190466	0.764062	0.81167	16.4665	16.4663	16.4385	16.5901	16.6311	16.6359	-0.161936	0.0200556	0.0328311	16.4411	16.3326	16.4639	16.5901	16.6311	16.6359
ACL19252	2391	ACL19252.1	IsMasterProtein	two component transcriptional regulator, LuxR family [Desulfitobacterium hafniense DCB-2]	10	68	10	18.2269	18.2609	18.3497	18.2027	18.247	18.2574	0.0434682	0.786332	0.81823	18.4034	18.3185	18.4096	18.2027	18.247	18.2574	0.141501	0.383128	0.429349	17.8916	17.8907	17.8626	18.2027	18.247	18.2574	-0.354038	0.0399415	0.0669733	18.0902	18.8458	18.4623	18.2027	18.247	18.2574	0.230407	0.16403	0.215016	17.4559	18.0737	17.4842	18.2027	18.247	18.2574
ACL19253	2274	ACL19253.1	IsMasterProtein	4Fe-4S ferredoxin iron-sulfur binding domain protein [Desulfitobacterium hafniense DCB-2]	3	13	3
ACL19255	1362	ACL19255.1	IsMasterProtein	molybdopterin oxidoreductase [Desulfitobacterium hafniense DCB-2]	9	38	9
ACL19257	670	ACL19257.1	IsMasterProtein	C_GCAxxG_C_C family protein [Desulfitobacterium hafniense DCB-2]	7	91	7	20.0649	19.9352	20.0225	19.8462	19.6638	19.7504	0.254105	0.000229336	0.000530376	19.9475	19.8953	19.8524	19.8462	19.6638	19.7504	0.144969	0.0151842	0.0221813	19.8607	19.8615	19.9272	19.8462	19.6638	19.7504	0.129703	0.0269801	0.047504	19.5291	19.4453	19.4755	19.8462	19.6638	19.7504	-0.270148	0.000126869	0.000332763	19.605	19.5937	19.7362	19.8462	19.6638	19.7504
ACL19258	2431	ACL19258.1	IsMasterProtein	transcriptional regulator, ArsR family [Desulfitobacterium hafniense DCB-2]	2	16	2	15.1682	15.4854	15.373	15.4827	15.669	15.687	-0.270669	0.00620505	0.0108433	15.4383	15.4017	15.274	15.4827	15.669	15.687	-0.24154	0.0124731	0.0184522	15.4107	15.5477	15.5685	15.4827	15.669	15.687	-0.103929	0.241308	0.310073	15.4816	15.4253	15.5681	15.4827	15.669	15.687	-0.121217	0.175194	0.227517	15.5456	15.5454	15.6105	15.4827	15.669	15.687
ACL19259	2653	ACL19259.1	IsMasterProtein	Methyltransferase type 11 [Desulfitobacterium hafniense DCB-2]	6	67	6	18.0965	17.9206	17.6651	18.0838	17.9403	18.1228	-0.15489	0.0857234	0.117319	17.623	17.4585	17.6017	18.0838	17.9403	18.1228	-0.487911	3.43612e-05	8.29653e-05	17.7688	17.8566	17.8297	18.0838	17.9403	18.1228	-0.23059	0.0151927	0.0287213	18.1315	18.0835	18.1815	18.0838	17.9403	18.1228	0.0831973	0.338958	0.408151	18.2827	18.3667	18.3424	18.0838	17.9403	18.1228
ACL19260	1942	ACL19260.1	IsMasterProtein	BFD domain protein (2Fe-2S)-binding domain protein [Desulfitobacterium hafniense DCB-2]	3	10	3
ACL19261	1325	ACL19261.1	IsMasterProtein	phosphonate ABC transporter, periplasmic phosphonate-binding protein [Desulfitobacterium hafniense DCB-2]	3	13	3	12.2354	12.1959	11.9974	11.6973	12.2943	12.5291	-0.0306554	0.888839	0.906974	12.0048	12.1317	11.4285	11.6973	12.2943	12.5291	-0.318527	0.160185	0.194539	12.1202	12.3027	12.2929	11.6973	12.2943	12.5291	0.0650862	0.766913	0.81408	12.2371	12.2342	11.8855	11.6973	12.2943	12.5291	-0.0546063	0.803517	0.843015	12.0629	12.3416	12.1114	11.6973	12.2943	12.5291
ACL19263	1983	ACL19263.1	IsMasterProtein	two component transcriptional regulator, LuxR family [Desulfitobacterium hafniense DCB-2]	10	72	10	18.0473	17.9496	17.7254	17.7726	17.9952	17.8956	0.0196353	0.8538	0.877656	17.7191	17.6645	17.7629	17.7726	17.9952	17.8956	-0.172322	0.120562	0.149818	17.7712	17.7146	17.8462	17.7726	17.9952	17.8956	-0.110452	0.308233	0.381336	17.4867	17.6624	17.6372	17.7726	17.9952	17.8956	-0.292354	0.0136181	0.0230068	17.4261	17.3993	17.8311	17.7726	17.9952	17.8956
ACL19266	1722	ACL19266.1	IsMasterProtein	molybdopterin oxidoreductase [Desulfitobacterium hafniense DCB-2]	2	11	2
ACL19268	2159	ACL19268.1	IsMasterProtein	arsenate reductase (thioredoxin) [Desulfitobacterium hafniense DCB-2]	5	46	5	18.3267	18.2924	18.4426	18.5365	18.2938	18.3051	-0.0245285	0.735662	0.772985	18.3249	18.5503	18.361	18.5365	18.2938	18.3051	0.0335957	0.644352	0.684164	18.4474	18.39	18.3619	18.5365	18.2938	18.3051	0.0213172	0.769107	0.815669	17.9876	18.0264	17.9743	18.5365	18.2938	18.3051	-0.382322	7.7053e-05	0.000212886	17.7016	17.6199	17.7753	18.5365	18.2938	18.3051
ACL19270	1515	ACL19270.1	IsMasterProtein	arsenical-resistance protein [Desulfitobacterium hafniense DCB-2]	2	6	2	14.1236	14.0788	14.0848	14.2476	14.261	14.4215	-0.2143	0.0496666	0.0715445	14.0539	13.9142	14.0385	14.2476	14.261	14.4215	-0.307855	0.00779871	0.0120271	14.251	14.2622	14.5025	14.2476	14.261	14.4215	0.0285239	0.780296	0.823286	14.093	14.2614	14.0321	14.2476	14.261	14.4215	-0.181212	0.0911788	0.128237	14.1771	14.2248	14.4703	14.2476	14.261	14.4215
ACL19272	2209	ACL19272.1	IsMasterProtein	hypothetical protein Dhaf_1215 [Desulfitobacterium hafniense DCB-2]	5	27	5	16.559	16.5501	16.5456	16.1244	15.9143	16.0207	0.531811	1.85812e-06	6.96422e-06	16.0668	16.042	16.2657	16.1244	15.9143	16.0207	0.105053	0.160238	0.194539	17.1301	17.1266	17.1353	16.1244	15.9143	16.0207	1.11087	9.61511e-11	1.46108e-09	17.3005	17.3743	17.2159	16.1244	15.9143	16.0207	1.27709	1.29041e-11	1.68597e-10	16.9459	16.7734	16.9572	16.1244	15.9143	16.0207
ACL19273	351	ACL19273.1	IsMasterProtein	transcriptional regulator, ArsR family [Desulfitobacterium hafniense DCB-2]	4	28	4	18.0476	18.063	18.0192	17.9116	17.8207	17.7022	0.231848	0.000729519	0.00151316	18.0104	17.9879	18.1098	17.9116	17.8207	17.7022	0.224553	0.000955574	0.00174512	18.0403	18.1294	18.0502	17.9116	17.8207	17.7022	0.261829	0.000244502	0.000736954	18.227	18.1921	18.117	17.9116	17.8207	17.7022	0.36724	6.98105e-06	2.40382e-05	18.1843	18.0819	18.0917	17.9116	17.8207	17.7022
ACL19274	491	ACL19274.1	IsMasterProtein	Thioredoxin domain protein [Desulfitobacterium hafniense DCB-2]	5	29	5	16.4979	16.4902	16.5669	16.6607	16.5049	16.553	-0.0544721	0.392122	0.451183	16.4068	16.5224	16.376	16.6607	16.5049	16.553	-0.13776	0.0414669	0.0565844	16.9083	16.9398	16.7932	16.6607	16.5049	16.553	0.307635	0.000161836	0.000506144	16.4859	16.5145	16.4984	16.6607	16.5049	16.553	-0.0732331	0.254538	0.316587	16.6571	16.6052	16.48	16.6607	16.5049	16.553
ACL19276	485	ACL19276.1	IsMasterProtein	cysteine desulfurase family protein [Desulfitobacterium hafniense DCB-2]	2	9	2
ACL19278	1258	ACL19278.1	IsMasterProtein	redox-active disulfide protein 2 [Desulfitobacterium hafniense DCB-2]	7	76	7	19.3402	19.6169	19.3679	19.6789	20.0008	19.5603	-0.305047	0.0151619	0.0244903	19.6285	19.4653	19.4514	19.6789	20.0008	19.5603	-0.231604	0.0550684	0.0734246	19.524	19.6364	19.7612	19.6789	20.0008	19.5603	-0.106123	0.35584	0.429961	19.912	19.7693	19.959	19.6789	20.0008	19.5603	0.133388	0.249666	0.311081	19.5844	19.3447	19.641	19.6789	20.0008	19.5603
ACL19281	1446	ACL19281.1	IsMasterProtein	transcriptional regulator, ArsR family [Desulfitobacterium hafniense DCB-2]	3	35	3	16.1971	16.1442	16.0123	16.1779	16.1905	16.1786	-0.0644718	0.3976	0.456546	16.1954	16.0107	16.1399	16.1779	16.1905	16.1786	-0.0670054	0.379771	0.425929	15.8731	15.6978	15.745	16.1779	16.1905	16.1786	-0.410373	5.47062e-05	0.000193374	15.7864	15.9904	15.8813	16.1779	16.1905	16.1786	-0.296332	0.00113749	0.0024241	15.4735	15.6021	15.4494	16.1779	16.1905	16.1786
ACL19282	2436	ACL19282.1	IsMasterProtein	Rhodanese domain protein [Desulfitobacterium hafniense DCB-2]	15	156	15	22.0394	22.0038	21.7198	18.844	18.6707	18.5589	3.22975	2.85231e-16	2.95372e-14	21.6374	21.3889	21.6302	18.844	18.6707	18.5589	2.86098	1.74948e-15	6.11443e-13	20.0622	20.0275	19.994	18.844	18.6707	18.5589	1.33672	1.24446e-10	1.83133e-09	18.8242	18.7608	18.8579	18.844	18.6707	18.5589	0.123082	0.178131	0.230696	20.6218	20.4912	20.5638	18.844	18.6707	18.5589
ACL19284	1593	ACL19284.1	IsMasterProtein	4Fe-4S ferredoxin iron-sulfur binding domain protein [Desulfitobacterium hafniense DCB-2]	2	9	2	15.2186	14.8458	14.8351	15.5228	15.4914	15.4517	-0.52212	7.25881e-05	0.000187749	14.9001	14.6921	14.8189	15.5228	15.4914	15.4517	-0.684917	3.60655e-06	1.06595e-05	14.8593	15.0646	15.0105	15.5228	15.4914	15.4517	-0.510491	9.12727e-05	0.000303446	14.7441	14.8781	14.8005	15.5228	15.4914	15.4517	-0.681071	3.85447e-06	1.40327e-05	15.1069	15.0122	15.1189	15.5228	15.4914	15.4517
ACL19287	2087	ACL19287.1	IsMasterProtein	two component transcriptional regulator, LuxR family [Desulfitobacterium hafniense DCB-2]	7	77	7	17.972	17.8658	17.9238	17.8176	17.8678	17.8417	0.078201	0.190803	0.23795	17.6683	17.7574	17.7301	17.8176	17.8678	17.8417	-0.123748	0.0465677	0.0628091	17.8807	17.887	17.8203	17.8176	17.8678	17.8417	0.0203348	0.726659	0.781739	17.6273	17.7179	17.5823	17.8176	17.8678	17.8417	-0.19984	0.00318636	0.00619115	16.9851	17.1104	17.2271	17.8176	17.8678	17.8417
ACL19288	2213	ACL19288.1	IsMasterProtein	histidine kinase [Desulfitobacterium hafniense DCB-2]	10	126	10	19.4994	19.6606	18.2611	19.3907	20.1258	20.1984	-0.76462	0.0539354	0.0770955	19.6835	18.2359	19.6692	19.3907	20.1258	20.1984	-0.70876	0.0716398	0.0934257	19.6531	19.5033	19.6592	19.3907	20.1258	20.1984	-0.299776	0.425345	0.4976	19.452	19.4015	19.5612	19.3907	20.1258	20.1984	-0.433409	0.254489	0.316587	19.6685	19.9038	19.6498	19.3907	20.1258	20.1984
ACL19289	1699	ACL19289.1	IsMasterProtein	phosphonate ABC transporter, periplasmic phosphonate-binding protein [Desulfitobacterium hafniense DCB-2]	10	93	10	18.4067	18.4409	18.2399	18.4344	18.5205	18.4938	-0.120386	0.0699639	0.0980056	18.3153	18.3172	18.4868	18.4344	18.5205	18.4938	-0.109773	0.0954978	0.121149	18.2746	18.3842	18.1978	18.4344	18.5205	18.4938	-0.197347	0.00595121	0.0125298	18.1221	18.0763	18.0711	18.4344	18.5205	18.4938	-0.393085	1.21342e-05	3.96347e-05	18.0376	18.0993	18.0417	18.4344	18.5205	18.4938
ACL19291	2181	ACL19291.1	IsMasterProtein	hypothetical protein Dhaf_1234 [Desulfitobacterium hafniense DCB-2]	11	150	11	19.1948	19.3488	19.195	19.4549	19.5849	19.4799	-0.260361	0.0003315	0.000740314	19.3749	19.3012	19.3626	19.4549	19.5849	19.4799	-0.160343	0.0123273	0.0182656	19.1558	19.1502	19.0721	19.4549	19.5849	19.4799	-0.380518	6.33471e-06	2.7249e-05	19.2135	19.1585	19.1777	19.4549	19.5849	19.4799	-0.323336	3.86551e-05	0.000112024	19.1928	19.0006	19.021	19.4549	19.5849	19.4799
ACL19292	287	ACL19292.1	IsMasterProtein	S-adenosylmethionine decarboxylase proenzyme [Desulfitobacterium hafniense DCB-2]	11	102	11	19.2803	19.29	19.24	18.8317	18.7873	18.8306	0.453578	0.0417749	0.0614427	19.3931	19.4948	19.4331	18.8317	18.7873	18.8306	0.623815	0.00789285	0.0121465	18.9392	19.1443	19.9558	18.8317	18.7873	18.8306	0.529883	0.0200616	0.0365184	19.1991	18.9727	19.1897	18.8317	18.7873	18.8306	0.303994	0.156614	0.207042	19.1042	19.598	19.882	18.8317	18.7873	18.8306
ACL19293	2137	ACL19293.1	IsMasterProtein	Superoxide dismutase [Desulfitobacterium hafniense DCB-2]	6	94	6	19.6841	19.6072	19.6526	19.9726	19.8009	19.8661	-0.23193	0.000489613	0.00105467	19.466	19.371	19.3402	19.9726	19.8009	19.8661	-0.487472	1.22163e-07	5.33698e-07	20.0365	19.9795	20.1031	19.9726	19.8009	19.8661	0.159829	0.00813916	0.016526	20.0072	19.9459	19.8638	19.9726	19.8009	19.8661	0.0590904	0.277984	0.3427	19.8403	19.9209	19.8727	19.9726	19.8009	19.8661
ACL19296	505	ACL19296.1	IsMasterProtein	response regulator receiver and unknown domain protein [Desulfitobacterium hafniense DCB-2]	10	165	10	20.2117	20.2511	20.4082	20.6062	20.2771	20.4521	-0.154768	0.0679719	0.0956878	20.9539	21.1667	21.1695	20.6062	20.2771	20.4521	0.651562	5.31427e-07	1.93221e-06	20.736	20.7447	20.6429	20.6062	20.2771	20.4521	0.26274	0.00445843	0.00971612	21.0929	21.0017	21.0859	20.6062	20.2771	20.4521	0.615025	1.08868e-06	4.42433e-06	20.5326	20.579	20.6659	20.6062	20.2771	20.4521
ACL19297	1200	ACL19297.1	IsMasterProtein	signal transduction histidine kinase regulating citrate/malate metabolism [Desulfitobacterium hafniense DCB-2]	18	184	18	18.5113	18.6194	18.6134	19.0266	19.0373	18.8814	-0.400407	1.82832e-05	5.39808e-05	19.0444	18.9641	19.025	19.0266	19.0373	18.8814	0.0293897	0.658775	0.697439	19.5757	19.5665	19.5536	19.0266	19.0373	18.8814	0.583508	1.97998e-07	1.18544e-06	19.7263	19.5888	19.6673	19.0266	19.0373	18.8814	0.679027	2.70287e-08	1.56789e-07	19.465	19.1655	19.2993	19.0266	19.0373	18.8814
ACL19298	223	ACL19298.1	IsMasterProtein	TRAP dicarboxylate transporter- DctP subunit [Desulfitobacterium hafniense DCB-2]	15	234	15	20.7585	20.7514	20.7494	20.6997	20.6918	20.7989	0.0229467	0.52691	0.582078	20.3814	20.4243	20.4096	20.6997	20.6918	20.7989	-0.325062	1.42354e-07	6.10463e-07	21.1924	21.1523	21.1675	20.6997	20.6918	20.7989	0.440587	2.38454e-09	2.26775e-08	21.2212	21.2063	21.1603	20.6997	20.6918	20.7989	0.465786	1.09903e-09	8.83018e-09	20.9162	20.9595	20.8704	20.6997	20.6918	20.7989
ACL19299	1073	ACL19299.1	IsMasterProtein	Tripartite ATP-independent periplasmic transporter DctQ component [Desulfitobacterium hafniense DCB-2]	3	28	3	16.0619	16.1999	16.1333	16.2636	16.1123	16.3141	-0.0982917	0.21373	0.263487	16.1443	16.052	15.994	16.2636	16.1123	16.3141	-0.166551	0.0437987	0.0594472	16.2764	16.4333	16.2683	16.2636	16.1123	16.3141	0.096043	0.223861	0.291666	15.8081	16.0431	16.0259	16.2636	16.1123	16.3141	-0.270967	0.00271155	0.00535039	16.4834	16.4297	16.4515	16.2636	16.1123	16.3141
ACL19300	1072	ACL19300.1	IsMasterProtein	TRAP dicarboxylate transporter, DctM subunit [Desulfitobacterium hafniense DCB-2]	2	12	2	16.0537	16.1755	15.963	16.2085	16.085	16.1892	-0.096834	0.277853	0.332995	16.0915	15.9819	16.1406	16.2085	16.085	16.1892	-0.0895744	0.314109	0.359055	16.0331	16.2415	15.9079	16.2085	16.085	16.1892	-0.100074	0.262723	0.332989	15.8357	15.7771	15.711	16.2085	16.085	16.1892	-0.386297	0.000422349	0.000978366	16.1088	15.9248	15.9268	16.2085	16.085	16.1892
ACL19301	2100	ACL19301.1	IsMasterProtein	acetaldehyde dehydrogenase (acetylating) [Desulfitobacterium hafniense DCB-2]	11	168	11	19.5507	19.5161	19.5595	19.3736	19.3533	19.4354	0.15468	0.000583609	0.00123713	19.4822	19.569	19.5079	19.3736	19.3533	19.4354	0.132297	0.00209645	0.00358731	19.5982	19.571	19.5872	19.3736	19.3533	19.4354	0.198065	5.44005e-05	0.000192536	19.6153	19.6589	19.6024	19.3736	19.3533	19.4354	0.238129	7.19997e-06	2.47008e-05	19.4603	19.5108	19.4345	19.3736	19.3533	19.4354
ACL19302	1731	ACL19302.1	IsMasterProtein	4-hydroxy-2-oxovalerate aldolase [Desulfitobacterium hafniense DCB-2]	11	198	11	19.2685	19.332	19.4426	19.2591	18.8356	19.2048	0.247884	0.0158954	0.0255422	19.3197	19.4766	19.3791	19.2591	18.8356	19.2048	0.291943	0.00594743	0.00938961	19.4157	19.245	19.2814	19.2591	18.8356	19.2048	0.214191	0.0330398	0.056744	19.4185	19.3041	19.2102	19.2591	18.8356	19.2048	0.211108	0.0352802	0.0548629	19.209	19.2631	19.2315	19.2591	18.8356	19.2048
ACL19303	2574	ACL19303.1	IsMasterProtein	pyruvate formate-lyase [Desulfitobacterium hafniense DCB-2]	17	115	17	18.3558	18.3732	18.3802	18.1915	18.2641	18.4337	0.0732659	0.146492	0.189435	18.1738	18.1658	18.1226	18.1915	18.2641	18.4337	-0.142374	0.00937927	0.0142292	18.7881	18.7787	18.7856	18.1915	18.2641	18.4337	0.487677	3.59026e-08	2.52855e-07	18.7926	18.8133	18.8286	18.1915	18.2641	18.4337	0.515037	1.72727e-08	1.0476e-07	18.7808	18.8234	18.8003	18.1915	18.2641	18.4337
ACL19304	1499	ACL19304.1	IsMasterProtein	glycyl-radical enzyme activating protein family [Desulfitobacterium hafniense DCB-2]	4	22	4	15.5643	15.5581	15.6659	15.2838	15.2275	15.169	0.369327	0.000986021	0.00199632	15.8311	15.8705	15.59	15.2838	15.2275	15.169	0.537105	2.70568e-05	6.68883e-05	15.4128	15.4766	15.303	15.2838	15.2275	15.169	0.170714	0.0792268	0.121198	15.3131	15.3796	15.2118	15.2838	15.2275	15.169	0.0747096	0.422974	0.493588	15.456	15.1372	15.2724	15.2838	15.2275	15.169
ACL19305	926	ACL19305.1	IsMasterProtein	methyl-accepting chemotaxis sensory transducer [Desulfitobacterium hafniense DCB-2]	2	20	1	11.4951	12.0401	11.6503	12.2176	12.8408	12.5661	-0.812984	0.000721218	0.00150039	11.9825	11.4234	11.9385	12.2176	12.8408	12.5661	-0.760028	0.0012636	0.00226621	12.3566	12.5524	12.5965	12.2176	12.8408	12.5661	-0.039672	0.839401	0.873127	12.0519	12.1108	12.2847	12.2176	12.8408	12.5661	-0.392382	0.0592864	0.0867424	13.0688	12.8679	13.0463	12.2176	12.8408	12.5661
ACL19310	874	ACL19310.1	IsMasterProtein	signal transduction histidine kinase, nitrogen specific, NtrB [Desulfitobacterium hafniense DCB-2]	13	83	13	17.1815	17.2724	17.126	17.834	17.8085	17.941	-0.667919	1.98783e-09	1.7049e-08	17.122	17.1813	17.1045	17.834	17.8085	17.941	-0.725255	6.28391e-10	5.57771e-09	18.0008	17.9624	17.9226	17.834	17.8085	17.941	0.100746	0.0765948	0.118059	18.1203	18.1268	18.0578	17.834	17.8085	17.941	0.240424	0.000386099	0.000905649	18.1001	18.0556	17.946	17.834	17.8085	17.941
ACL19311	1419	ACL19311.1	IsMasterProtein	conserved hypothetical protein [Desulfitobacterium hafniense DCB-2]	2	46	2	15.1294	14.9593	14.9616	15.4134	15.5451	15.526	-0.478073	0.00143941	0.00283222	15.0412	14.8183	15.1483	15.4134	15.5451	15.526	-0.49223	0.00113733	0.00205957	15.9653	15.714	15.4418	15.4134	15.5451	15.526	0.212234	0.104834	0.153948	15.5465	15.6805	15.8423	15.4134	15.5451	15.526	0.194924	0.133737	0.18012	15.4133	15.6121	15.64	15.4134	15.5451	15.526
ACL19312	2021	ACL19312.1	IsMasterProtein	metallophosphoesterase [Desulfitobacterium hafniense DCB-2]	2	20	2	15.4087	15.5505	15.3899	15.7272	15.7475	15.8762	-0.333969	0.000178957	0.000422963	15.4916	15.5026	15.6053	15.7272	15.7475	15.8762	-0.250512	0.00213932	0.00365843	16.16	16.2178	16.3164	15.7272	15.7475	15.8762	0.447737	8.05066e-06	3.39001e-05	16.1678	16.293	16.2887	15.7272	15.7475	15.8762	0.466189	5.047e-06	1.80915e-05	16.1878	16.2801	16.1627	15.7272	15.7475	15.8762
ACL19313	2723	ACL19313.1	IsMasterProtein	short-chain dehydrogenase/reductase SDR [Desulfitobacterium hafniense DCB-2]	3	17	3	15.1433	15.0821	14.9655	15.1333	15.1091	15.1298	-0.060439	0.467727	0.525418	14.7793	14.7696	14.8084	15.1333	15.1091	15.1298	-0.338305	0.000807059	0.00149791	15.8381	16.1046	16.0163	15.1333	15.1091	15.1298	0.862243	2.04095e-08	1.5423e-07	15.8614	15.9243	15.7084	15.1333	15.1091	15.1298	0.707269	2.74846e-07	1.26185e-06	16.0254	16.024	15.8304	15.1333	15.1091	15.1298
ACL19316	479	ACL19316.1	IsMasterProtein	GCN5-related N-acetyltransferase [Desulfitobacterium hafniense DCB-2]	7	51	7	16.1672	16.1587	16.2478	16.3648	16.3767	16.5129	-0.226918	0.000865149	0.00176566	16.228	16.3111	16.364	16.3648	16.3767	16.5129	-0.117093	0.0496051	0.066629	16.5892	16.5587	16.635	16.3648	16.3767	16.5129	0.176182	0.0057773	0.0122374	16.6165	16.6711	16.6779	16.3648	16.3767	16.5129	0.237028	0.000595474	0.00134053	16.3593	16.2874	16.3684	16.3648	16.3767	16.5129
ACL19317	870	ACL19317.1	IsMasterProtein	metal dependent phosphohydrolase [Desulfitobacterium hafniense DCB-2]	7	64	7	18.8743	19.0095	19.0382	18.9535	18.9112	19.0191	0.0127624	0.83777	0.864675	19.2012	19.0937	19.1465	18.9535	18.9112	19.0191	0.185913	0.00829675	0.0126833	18.8594	18.7969	18.9911	18.9535	18.9112	19.0191	-0.0787981	0.217731	0.284614	19.1787	19.0212	19.0547	18.9535	18.9112	19.0191	0.123621	0.0617136	0.0897302	19.1729	19.2447	19.3038	18.9535	18.9112	19.0191
ACL19318	860	ACL19318.1	IsMasterProtein	domain of unknown function DUF1731 [Desulfitobacterium hafniense DCB-2]	4	41	4	15.6389	15.5854	15.4012	16.1487	16.3561	16.4056	-0.76164	1.15526e-07	5.85165e-07	15.6444	15.4647	15.5495	16.1487	16.3561	16.4056	-0.750611	1.39634e-07	6.00642e-07	16.2949	16.3551	16.4785	16.1487	16.3561	16.4056	0.0727001	0.38743	0.461548	16.172	16.1891	16.2232	16.1487	16.3561	16.4056	-0.108747	0.202832	0.259432	16.1352	16.0373	16.1891	16.1487	16.3561	16.4056
ACL19319	2486	ACL19319.1	IsMasterProtein	aspartate racemase [Desulfitobacterium hafniense DCB-2]	4	26	4	17.748	17.6849	17.7068	18.1674	18.2845	18.1966	-0.502934	2.00923e-08	1.26527e-07	17.8106	17.7858	17.8463	18.1674	18.2845	18.1966	-0.401912	3.77393e-07	1.45343e-06	18.2867	18.3241	18.2797	18.1674	18.2845	18.1966	0.0806654	0.108342	0.15761	18.186	18.1759	18.2204	18.1674	18.2845	18.1966	-0.0220782	0.647101	0.703459	18.2014	18.367	18.3621	18.1674	18.2845	18.1966
ACL19320	1673	ACL19320.1	IsMasterProtein	hypothetical protein Dhaf_1263 [Desulfitobacterium hafniense DCB-2]	6	53	5	18.7795	18.828	18.8009	19.218	19.4584	19.2672	-0.511777	2.41566e-07	1.13096e-06	18.7561	18.8026	18.7305	19.218	19.4584	19.2672	-0.551498	9.17822e-08	4.0962e-07	18.958	19.0695	18.9122	19.218	19.4584	19.2672	-0.334642	3.65132e-05	0.000134684	19.0223	19.1048	19.0948	19.218	19.4584	19.2672	-0.240603	0.000857545	0.00186012	18.8812	18.9987	18.9565	19.218	19.4584	19.2672
ACL19322	798	ACL19322.1	IsMasterProtein	ferredoxin [Desulfitobacterium hafniense DCB-2]	8	91	8	18.0354	17.9731	18.0083	17.8563	17.8831	17.8463	0.143723	0.00361129	0.00659946	17.6174	17.6325	17.565	17.8563	17.8831	17.8463	-0.256907	1.79392e-05	4.58533e-05	18.371	18.4386	18.4146	17.8563	17.8831	17.8463	0.546204	1.1925e-09	1.26208e-08	18.3993	18.4984	18.4137	17.8563	17.8831	17.8463	0.575248	5.76524e-10	5.03738e-09	18.0336	17.9521	18.0653	17.8563	17.8831	17.8463
ACL19323	209	ACL19323.1	IsMasterProtein	DNA-(apurinic or apyrimidinic site) lyase [Desulfitobacterium hafniense DCB-2]	7	29	7	15.7648	15.6716	15.1969	15.5985	15.9214	15.7921	-0.226259	0.0687726	0.0965787	15.4212	15.4181	15.389	15.5985	15.9214	15.7921	-0.36123	0.0068496	0.0106872	16.2635	16.4204	16.2763	15.5985	15.9214	15.7921	0.549373	0.000248387	0.00074596	16.2564	16.2471	16.1326	15.5985	15.9214	15.7921	0.441347	0.00164329	0.00340091	16.0685	16.0481	16.027	15.5985	15.9214	15.7921
ACL19326	385	ACL19326.1	IsMasterProtein	conserved hypothetical protein [Desulfitobacterium hafniense DCB-2]	7	132	7	19.1628	19.1183	19.0698	19.2979	19.5293	19.3592	-0.278517	0.000130059	0.000316765	18.7229	18.808	18.6903	19.2979	19.5293	19.3592	-0.655087	4.05623e-09	2.62528e-08	19.8073	19.8216	19.7319	19.2979	19.5293	19.3592	0.391423	3.17004e-06	1.4797e-05	19.8626	19.8844	19.7712	19.2979	19.5293	19.3592	0.443938	6.84324e-07	2.85152e-06	19.2155	19.2121	19.2316	19.2979	19.5293	19.3592
ACL19328	2270	ACL19328.1	IsMasterProtein	extracellular solute-binding protein family 5 [Desulfitobacterium hafniense DCB-2]	14	330	14	19.143	18.1865	18.5526	20.2322	21.2314	21.9344	-2.50532	2.05664e-06	7.60629e-06	18.9967	18.544	18.4013	20.2322	21.2314	21.9344	-2.48534	2.26457e-06	7.02839e-06	21.8149	21.4683	21.3522	20.2322	21.2314	21.9344	0.412452	0.240966	0.309985	19.8447	20.4259	19.7001	20.2322	21.2314	21.9344	-1.14246	0.00407418	0.00774398	22.2103	22.0693	21.909	20.2322	21.2314	21.9344
ACL19329	1604	ACL19329.1	IsMasterProtein	binding-protein-dependent transport systems inner membrane component [Desulfitobacterium hafniense DCB-2]	3	29	3	15.7716	15.4727	15.7391	16.5399	17.1596	17.542	-1.41935	1.27814e-06	4.97033e-06	15.8736	15.6191	15.5029	16.5399	17.1596	17.542	-1.41532	1.32339e-06	4.38933e-06	17.2111	16.9923	16.9385	16.5399	17.1596	17.542	-0.0332246	0.859183	0.889073	16.2549	16.3822	16.4312	16.5399	17.1596	17.542	-0.724426	0.00130319	0.00273963	17.6551	17.4867	17.3589	16.5399	17.1596	17.542
ACL19330	1628	ACL19330.1	IsMasterProtein	binding-protein-dependent transport systems inner membrane component [Desulfitobacterium hafniense DCB-2]	5	49	5	16.5321	15.7437	16.1718	17.467	17.4277	18.7322	-1.72642	2.5491e-05	7.34095e-05	16.1922	15.9794	16.1077	17.467	17.4277	18.7322	-1.78251	1.79576e-05	4.58533e-05	18.6178	17.997	18.023	17.467	17.4277	18.7322	0.336978	0.263213	0.333458	16.9204	17.3189	16.7445	17.467	17.4277	18.7322	-0.881031	0.0082328	0.0145613	18.9094	18.775	18.664	17.467	17.4277	18.7322
ACL19331	960	ACL19331.1	IsMasterProtein	ABC transporter related [Desulfitobacterium hafniense DCB-2]	11	96	11	15.438	14.1335	15.143	17.0624	18.3446	18.8488	-3.18047	2.38539e-07	1.11905e-06	15.587	15.3327	15.0706	17.0624	18.3446	18.8488	-2.75519	1.43706e-06	4.69944e-06	18.1567	17.875	17.7988	17.0624	18.3446	18.8488	-0.141798	0.699812	0.758299	17.0597	17.3559	17.0596	17.0624	18.3446	18.8488	-0.926907	0.0212709	0.0346179	18.5484	18.4676	18.2919	17.0624	18.3446	18.8488
ACL19332	2200	ACL19332.1	IsMasterProtein	ABC transporter related [Desulfitobacterium hafniense DCB-2]	4	24	4	15.4603	15.0894	14.7468	15.7952	16.8784	17.2553	-1.54416	0.000109944	0.00027349	15.5669	14.7352	14.8701	15.7952	16.8784	17.2553	-1.58562	8.42164e-05	0.000186732	17.005	16.7664	16.5556	15.7952	16.8784	17.2553	0.132665	0.662924	0.726023	16.3247	16.5275	16.2537	15.7952	16.8784	17.2553	-0.274339	0.372347	0.443391	17.3331	17.3507	17.0854	15.7952	16.8784	17.2553
ACL19335	1547	ACL19335.1	IsMasterProtein	Trimethylamine-N-oxide reductase (cytochrome c) [Desulfitobacterium hafniense DCB-2]	7	44	4	15.1368	15.0295	15.1483	15.0319	15.8438	16.4763	-0.679175	0.0102583	0.0170626	14.2953	14.64	14.6949	15.0319	15.8438	16.4763	-1.24063	7.81047e-05	0.000174286	15.739	15.6658	15.6566	15.0319	15.8438	16.4763	-0.0969259	0.681667	0.743057	15.5008	15.558	15.5738	15.0319	15.8438	16.4763	-0.239818	0.317036	0.385071	16.4554	16.463	16.2986	15.0319	15.8438	16.4763
ACL19338	2	ACL19338.1	IsMasterProtein	anaerobic dimethyl sulfoxide reductase subunit C [Desulfitobacterium hafniense DCB-2]	2	12	2
ACL19340	361	ACL19340.1	IsMasterProtein	histidine kinase [Desulfitobacterium hafniense DCB-2]	11	72	11	17.3451	17.4681	17.396	18.5979	18.4432	18.5779	-1.13664	4.71955e-12	9.29287e-11	17.7689	17.728	17.7911	18.5979	18.4432	18.5779	-0.776997	1.09322e-09	8.57712e-09	18.4483	18.5838	18.403	18.5979	18.4432	18.5779	-0.0613002	0.315763	0.389618	18.3816	18.2661	18.2503	18.5979	18.4432	18.5779	-0.240358	0.000992038	0.00213037	18.496	18.5925	18.4701	18.5979	18.4432	18.5779
ACL19341	1999	ACL19341.1	IsMasterProtein	two component transcriptional regulator, winged helix family [Desulfitobacterium hafniense DCB-2]	5	39	5	17.8166	17.6545	17.6057	19.2672	19.226	19.228	-1.54815	1.71873e-13	6.083e-12	18.4045	18.3642	18.3681	19.2672	19.226	19.228	-0.861453	8.28034e-10	6.89042e-09	18.4132	18.4306	18.1599	19.2672	19.226	19.228	-0.905844	4.08142e-10	5.11733e-09	18.0555	18.0453	18.0167	19.2672	19.226	19.228	-1.20123	7.10372e-12	9.88159e-11	18.2951	18.3489	18.3509	19.2672	19.226	19.228
ACL19345	1255	ACL19345.1	IsMasterProtein	molybdopterin oxidoreductase [Desulfitobacterium hafniense DCB-2]	32	501	32	18.5407	18.343	18.608	21.9403	21.7241	21.8654	-3.34604	1.73174e-16	2.34654e-14	18.9334	18.859	18.7453	21.9403	21.7241	21.8654	-2.99736	8.99635e-16	5.03076e-13	22.6934	22.8562	22.6749	21.9403	21.7241	21.8654	0.898244	3.16713e-08	2.27059e-07	22.0927	21.8417	21.9763	21.9403	21.7241	21.8654	0.126961	0.166462	0.217795	21.5218	21.7591	21.645	21.9403	21.7241	21.8654
ACL19347	1618	ACL19347.1	IsMasterProtein	phospholipase D/Transphosphatidylase [Desulfitobacterium hafniense DCB-2]	5	62	5	16.0739	16.0636	16.1041	15.8945	15.9418	15.9897	0.138514	0.0836987	0.114998	16.0308	16.0799	15.9927	15.8945	15.9418	15.9897	0.0924398	0.235419	0.277383	16.3372	16.5314	16.6024	15.8945	15.9418	15.9897	0.548281	2.35986e-06	1.12405e-05	16.1644	16.302	16.3529	15.8945	15.9418	15.9897	0.331052	0.00048142	0.00110513	15.9597	16.0106	16.1795	15.8945	15.9418	15.9897
ACL19348	78	ACL19348.1	IsMasterProtein	transcriptional regulator, MarR family [Desulfitobacterium hafniense DCB-2]	5	39	5	17.1243	17.109	17.0663	16.8904	16.8873	16.9439	0.192648	0.0659524	0.0931327	17.0917	17.1032	17.2378	16.8904	16.8873	16.9439	0.23706	0.0275167	0.0385069	17.443	17.2112	17.0651	16.8904	16.8873	16.9439	0.332593	0.00374392	0.00826205	17.4731	17.2131	17.4594	16.8904	16.8873	16.9439	0.474677	0.00019372	0.000484992	17.1611	17.4857	17.4085	16.8904	16.8873	16.9439
ACL19349	2939	ACL19349.1	IsMasterProtein	ATP-dependent metalloprotease FtsH [Desulfitobacterium hafniense DCB-2]	8	76	7	16.8792	17.1951	17.1328	17.0856	17.1381	17.2757	-0.0974349	0.230834	0.282332	17.4517	17.412	17.3655	17.0856	17.1381	17.2757	0.243303	0.00699839	0.010895	17.189	17.2738	17.3417	17.0856	17.1381	17.2757	0.101713	0.211963	0.278631	17.6193	17.6717	17.7073	17.0856	17.1381	17.2757	0.499645	1.14024e-05	3.74631e-05	17.6932	17.8053	17.6035	17.0856	17.1381	17.2757
ACL19350	2429	ACL19350.1	IsMasterProtein	glycosyl transferase family 8 [Desulfitobacterium hafniense DCB-2]	4	17	4	13.9473	14.1096	14.0754	13.8818	13.859	13.8	0.197165	0.29393	0.35046	14.152	14.138	14.3318	13.8818	13.859	13.8	0.360361	0.0653063	0.085847	13.7336	13.9351	13.9399	13.8818	13.859	13.8	0.0226046	0.902439	0.925486	14.145	14.0307	13.5348	13.8818	13.859	13.8	0.0565874	0.759259	0.804429	14.0823	14.1604	13.3716	13.8818	13.859	13.8
ACL19351	2179	ACL19351.1	IsMasterProtein	cobalamin biosynthesis protein CbiD [Desulfitobacterium hafniense DCB-2]	14	112	14	19.4653	19.3999	19.4469	19.4413	19.1918	19.2861	0.130983	0.088231	0.120574	19.3305	19.543	19.3344	19.4413	19.1918	19.2861	0.0962388	0.200367	0.238902	19.2985	19.3697	19.2731	19.4413	19.1918	19.2861	0.00736634	0.919719	0.939545	19.452	19.4876	19.68	19.4413	19.1918	19.2861	0.233492	0.00534824	0.00987041	19.4868	19.4819	19.4146	19.4413	19.1918	19.2861
ACL19352	2129	ACL19352.1	IsMasterProtein	precorrin-6y C5,15-methyltransferase (decarboxylating), CbiE subunit [Desulfitobacterium hafniense DCB-2]	14	168	14	20.1782	19.5308	19.4391	19.7106	19.6958	19.5414	0.0667971	0.605091	0.656258	18.8902	18.8316	18.8551	19.7106	19.6958	19.5414	-0.790253	1.49914e-05	3.92471e-05	19.8275	19.8731	19.8519	19.7106	19.6958	19.5414	0.201578	0.131675	0.1851	20.2124	20.2367	20.2931	19.7106	19.6958	19.5414	0.598168	0.000262545	0.00063822	20.2761	20.2641	20.2794	19.7106	19.6958	19.5414
ACL19353	2946	ACL19353.1	IsMasterProtein	precorrin-2 C20-methyltransferase [Desulfitobacterium hafniense DCB-2]	10	294	10	21.0951	20.4989	20.5066	20.7338	20.508	20.3671	0.163913	0.200121	0.248684	19.8286	19.7195	19.7167	20.7338	20.508	20.3671	-0.781407	1.17194e-05	3.13263e-05	20.7928	20.9403	20.8195	20.7338	20.508	20.3671	0.314546	0.021188	0.0383441	21.3548	21.3619	21.3523	20.7338	20.508	20.3671	0.820044	6.75878e-06	2.33591e-05	21.4563	21.3783	21.3982	20.7338	20.508	20.3671
ACL19354	1967	ACL19354.1	IsMasterProtein	precorrin-4 C11-methyltransferase [Desulfitobacterium hafniense DCB-2]	9	132	9	19.3901	18.66	18.6913	18.9532	18.5874	18.5986	0.20075	0.186827	0.233512	17.9186	18.0962	17.9613	18.9532	18.5874	18.5986	-0.721011	0.000164773	0.000345615	18.7746	18.9211	18.8786	18.9532	18.5874	18.5986	0.145018	0.333584	0.407471	19.2068	19.239	19.2368	18.9532	18.5874	18.5986	0.514499	0.00291168	0.00570731	19.4563	19.3553	19.3873	18.9532	18.5874	18.5986
ACL19355	1084	ACL19355.1	IsMasterProtein	cobalamin (vitamin B12) biosynthesis CbiG protein [Desulfitobacterium hafniense DCB-2]	12	141	12	18.8258	18.2771	18.4637	18.5426	18.3189	18.2131	0.164002	0.185569	0.232044	17.6169	17.8018	17.5809	18.5426	18.3189	18.2131	-0.691661	3.08658e-05	7.55699e-05	18.4402	18.66	18.6788	18.5426	18.3189	18.2131	0.234803	0.0655025	0.10289	18.5997	18.7006	18.6594	18.5426	18.3189	18.2131	0.295046	0.0246268	0.0393691	18.7745	18.6628	18.8555	18.5426	18.3189	18.2131
ACL19356	1392	ACL19356.1	IsMasterProtein	precorrin-3B C17-methyltransferase [Desulfitobacterium hafniense DCB-2]	10	249	10	21.7831	21.238	21.1767	21.3229	21.1169	20.9486	0.269842	0.0385976	0.0574037	20.4377	20.3958	20.3228	21.3229	21.1169	20.9486	-0.744014	1.50488e-05	3.93607e-05	21.3668	21.4631	21.3651	21.3229	21.1169	20.9486	0.268887	0.0391989	0.0659447	21.7315	21.7619	21.7817	21.3229	21.1169	20.9486	0.628898	8.99167e-05	0.000244559	22.0055	21.9596	22.0019	21.3229	21.1169	20.9486
ACL19357	604	ACL19357.1	IsMasterProtein	precorrin-6x reductase [Desulfitobacterium hafniense DCB-2]	7	63	7	18.6565	18.1494	18.1168	18.2313	18.3111	18.0072	0.124339	0.274218	0.329061	17.715	17.6736	17.6237	18.2313	18.3111	18.0072	-0.512462	0.000291686	0.000582955	18.381	18.4751	18.5024	18.2313	18.3111	18.0072	0.269588	0.0263978	0.0465373	18.3789	18.4509	18.4939	18.2313	18.3111	18.0072	0.258035	0.0324593	0.0508438	18.8612	18.8483	18.7972	18.2313	18.3111	18.0072
ACL19358	914	ACL19358.1	IsMasterProtein	cobalamin (vitamin B12) biosynthesis CbiX protein [Desulfitobacterium hafniense DCB-2]	5	129	5	20.8555	20.1433	20.0843	20.3763	20.0842	19.9787	0.214632	0.174819	0.220575	19.1871	19.1849	19.1314	20.3763	20.0842	19.9787	-0.978599	9.74809e-06	2.65133e-05	20.2661	20.3798	20.3814	20.3763	20.0842	19.9787	0.196032	0.212942	0.279655	20.8945	20.7964	20.6959	20.3763	20.0842	19.9787	0.649239	0.000611565	0.00137124	21.1325	20.9942	21.1774	20.3763	20.0842	19.9787
ACL19359	1701	ACL19359.1	IsMasterProtein	Precorrin-8X methylmutase CbiC/CobH [Desulfitobacterium hafniense DCB-2]	8	151	8	20.7058	20.0582	20.1283	20.5257	20.2259	20.1844	-0.0145672	0.907727	0.922575	19.325	19.3019	19.2435	20.5257	20.2259	20.1844	-1.02191	5.36829e-07	1.94932e-06	20.4645	20.5482	20.5489	20.5257	20.2259	20.1844	0.208493	0.112119	0.161705	20.8641	20.8607	20.8778	20.5257	20.2259	20.1844	0.555513	0.000418855	0.000971077	21.1855	21.1494	21.22	20.5257	20.2259	20.1844
ACL19360	2254	ACL19360.1	IsMasterProtein	cobyric acid synthase CobQ [Desulfitobacterium hafniense DCB-2]	21	425	21	21.7495	21.1241	21.0297	21.4792	21.2251	21.2084	-0.0031101	0.981112	0.98605	20.2174	20.2003	20.1531	21.4792	21.2251	21.2084	-1.11393	3.16843e-07	1.23555e-06	21.4662	21.569	21.4307	21.4792	21.2251	21.2084	0.184406	0.173857	0.233704	22.0668	22.0359	22.0799	21.4792	21.2251	21.2084	0.756635	3.04979e-05	9.04263e-05	22.0616	22.0548	22.0542	21.4792	21.2251	21.2084
ACL19361	2694	ACL19361.1	IsMasterProtein	cobalamin biosynthesis protein CobD [Desulfitobacterium hafniense DCB-2]	5	61	5	15.9712	15.7748	15.8641	16.1629	16.1097	16.1528	-0.271757	0.00224262	0.00425398	15.5999	15.4156	15.4406	16.1629	16.1097	16.1528	-0.656423	2.21391e-07	8.95817e-07	16.3007	16.5276	16.4842	16.1629	16.1097	16.1528	0.295725	0.00115423	0.00290915	16.4524	16.4086	16.4728	16.1629	16.1097	16.1528	0.302799	0.000949758	0.00204271	16.6745	16.6445	16.4974	16.1629	16.1097	16.1528
ACL19362	1568	ACL19362.1	IsMasterProtein	cobyrinic acid a,c-diamide synthase [Desulfitobacterium hafniense DCB-2]	21	445	21	21.902	21.341	21.3978	21.5459	21.3489	21.2125	0.177813	0.131013	0.171494	20.558	20.6027	20.4929	21.5459	21.3489	21.2125	-0.817891	2.30254e-06	7.12945e-06	21.5083	21.6365	21.5106	21.5459	21.3489	21.2125	0.182688	0.121534	0.172563	21.7729	21.8184	21.7919	21.5459	21.3489	21.2125	0.425305	0.00165269	0.00341785	21.8908	21.9429	21.9729	21.5459	21.3489	21.2125
ACL19363	487	ACL19363.1	IsMasterProtein	ATP:corrinoid adenosyltransferase BtuR/CobO/CobP [Desulfitobacterium hafniense DCB-2]	3	32	3	15.5706	15.7134	15.6625	15.6103	15.707	15.5605	0.0228985	0.811207	0.84005	15.5001	15.3484	15.1381	15.6103	15.707	15.5605	-0.297069	0.0064992	0.0101632	15.7	15.8327	15.8082	15.6103	15.707	15.5605	0.154399	0.121823	0.172814	15.8128	15.8787	15.8363	15.6103	15.707	15.5605	0.216694	0.0360608	0.0558778	16.0121	15.7887	15.671	15.6103	15.707	15.5605
ACL19364	1854	ACL19364.1	IsMasterProtein	GHMP kinase [Desulfitobacterium hafniense DCB-2]	6	79	6	18.139	17.8556	17.7016	18.083	17.9858	17.6718	-0.0148253	0.897063	0.913396	16.6179	16.6808	16.5214	18.083	17.9858	17.6718	-1.30682	6.23793e-09	3.74276e-08	18.3257	18.4623	18.3232	18.083	17.9858	17.6718	0.456895	0.00102019	0.00260736	18.2764	18.2563	18.2732	18.083	17.9858	17.6718	0.355115	0.0065281	0.011814	18.3115	18.0627	18.3618	18.083	17.9858	17.6718
ACL19365	415	ACL19365.1	IsMasterProtein	aminotransferase class I and II [Desulfitobacterium hafniense DCB-2]	13	149	13	20.2175	19.6656	19.626	20.0796	19.7968	19.7567	-0.0413437	0.729555	0.768299	18.865	18.8179	18.7518	20.0796	19.7968	19.7567	-1.06612	1.62399e-07	6.83836e-07	19.9114	20.0326	19.933	20.0796	19.7968	19.7567	0.0812967	0.499096	0.570513	20.3137	20.3185	20.3385	20.0796	19.7968	19.7567	0.44586	0.00172504	0.0035517	20.3191	20.2895	20.2487	20.0796	19.7968	19.7567
ACL19366	2692	ACL19366.1	IsMasterProtein	cytochrome bd ubiquinol oxidase subunit I [Desulfitobacterium hafniense DCB-2]	9	160	9	20.6345	20.3513	20.4041	21.2819	20.8235	20.9144	-0.543299	5.77037e-05	0.00015395	20.4329	20.5716	20.4252	21.2819	20.8235	20.9144	-0.530001	7.44924e-05	0.000167025	19.7527	19.8025	19.7525	21.2819	20.8235	20.9144	-1.23736	2.08681e-09	2.01894e-08	19.9266	20.0091	20.1558	21.2819	20.8235	20.9144	-0.976091	5.22498e-08	2.80943e-07	20.4678	20.4929	20.4445	21.2819	20.8235	20.9144
ACL19367	2733	ACL19367.1	IsMasterProtein	cytochrome d ubiquinol oxidase, subunit II [Desulfitobacterium hafniense DCB-2]	3	39	3	18.2814	18.2082	18.1661	18.9793	18.9415	18.8972	-0.720765	8.27403e-08	4.38148e-07	18.2967	18.2133	18.3029	18.9793	18.9415	18.8972	-0.668379	2.20237e-07	8.93736e-07	18.0056	17.9598	18.0435	18.9793	18.9415	18.8972	-0.936386	2.40965e-09	2.27614e-08	17.7477	17.9492	18.0203	18.9793	18.9415	18.8972	-1.0336	6.06203e-10	5.26195e-09	18.7385	18.9471	18.6303	18.9793	18.9415	18.8972
ACL19368	2430	ACL19368.1	IsMasterProtein	ABC transporter, CydDC cysteine exporter (CydDC-E) family, permease/ATP-binding protein CydD [Desulfitobacterium hafniense DCB-2]	4	36	4	16.1416	16.2435	16.0946	16.4543	16.4603	16.45	-0.295006	0.00113826	0.0022847	16.2663	16.318	16.3524	16.4543	16.4603	16.45	-0.142678	0.0718982	0.0936754	16.1813	16.2236	16.0603	16.4543	16.4603	16.45	-0.299815	0.000996369	0.00254881	15.9276	15.9151	16.1799	16.4543	16.4603	16.45	-0.447374	2.0724e-05	6.36751e-05	16.4941	16.436	16.3202	16.4543	16.4603	16.45
ACL19369	1750	ACL19369.1	IsMasterProtein	ABC transporter, CydDC cysteine exporter (CydDC-E) family, permease/ATP-binding protein CydC [Desulfitobacterium hafniense DCB-2]	6	39	6	16.0428	15.8866	15.9159	16.2764	16.1037	16.1341	-0.222952	0.0204433	0.0320581	15.8356	15.9041	15.8779	16.2764	16.1037	16.1341	-0.298864	0.00338729	0.00556781	15.6863	15.9693	15.8487	16.2764	16.1037	16.1341	-0.336625	0.00137491	0.00341104	15.4239	15.5848	15.7506	16.2764	16.1037	16.1341	-0.584984	5.79056e-06	2.05202e-05	16.0175	16.0608	16.1035	16.2764	16.1037	16.1341
ACL19370	2231	ACL19370.1	IsMasterProtein	Citrate transporter [Desulfitobacterium hafniense DCB-2]	5	158	5	19.957	19.9897	19.9811	20.1944	20.1356	20.2102	-0.204132	3.54887e-05	9.89298e-05	19.5601	19.5171	19.5368	20.1944	20.1356	20.2102	-0.642056	1.0936e-11	1.96007e-10	19.6556	19.7052	19.6504	20.1944	20.1356	20.2102	-0.509678	3.00521e-10	3.98226e-09	19.7168	19.6894	19.6556	20.1944	20.1356	20.2102	-0.492789	4.83904e-10	4.37863e-09	20.2193	20.1185	20.1948	20.1944	20.1356	20.2102
ACL19371	2607	ACL19371.1	IsMasterProtein	hypothetical protein Dhaf_1315 [Desulfitobacterium hafniense DCB-2]	5	59	5	16.8895	16.8924	16.8609	16.5025	16.7821	16.7287	0.209821	0.0104985	0.0174255	16.724	16.7072	16.6559	16.5025	16.7821	16.7287	0.0245559	0.737327	0.770219	17.2216	17.4369	17.2978	16.5025	16.7821	16.7287	0.647668	1.79763e-07	1.09028e-06	18.3301	18.2864	18.141	16.5025	16.7821	16.7287	1.5814	6.61926e-13	1.20964e-11	16.9483	16.9225	16.9816	16.5025	16.7821	16.7287
ACL19372	1548	ACL19372.1	IsMasterProtein	Propeptide PepSY amd peptidase M4 [Desulfitobacterium hafniense DCB-2]	33	381	33	21.4128	21.3504	21.2961	21.1307	21.178	21.3913	0.119768	0.100633	0.135796	20.3462	20.3119	20.2333	21.1307	21.178	21.3913	-0.936208	6.37248e-10	5.63844e-09	21.7434	21.6445	21.5817	21.1307	21.178	21.3913	0.423211	1.69725e-05	6.66504e-05	21.6013	21.555	21.5317	21.1307	21.178	21.3913	0.329369	0.000224501	0.000554999	21.3672	21.582	21.4175	21.1307	21.178	21.3913
ACL19373	1564	ACL19373.1	IsMasterProtein	conserved hypothetical protein [Desulfitobacterium hafniense DCB-2]	3	12	3
ACL19374	336	ACL19374.1	IsMasterProtein	6-phosphogluconate dehydrogenase NAD-binding [Desulfitobacterium hafniense DCB-2]	12	260	12	21.0245	20.9707	20.8046	20.5219	20.5718	20.6183	0.362623	2.11401e-05	6.18282e-05	21.0196	20.9516	21.0435	20.5219	20.5718	20.6183	0.434257	2.67422e-06	8.145e-06	20.0253	19.9195	19.9604	20.5219	20.5718	20.6183	-0.602283	4.25376e-08	2.90795e-07	20.1731	20.1487	20.1971	20.5219	20.5718	20.6183	-0.397676	7.50084e-06	2.56386e-05	20.7941	20.9164	20.6918	20.5219	20.5718	20.6183
ACL19377	125	ACL19377.1	IsMasterProtein	putative cell wall binding repeat 2-containing protein [Desulfitobacterium hafniense DCB-2]	6	28	6	14.8467	14.9139	14.961	14.4277	14.57	14.5593	0.388232	0.00819927	0.0139278	14.9186	14.7253	14.9068	14.4277	14.57	14.5593	0.331231	0.0202383	0.0287971	15.5518	15.3835	15.5372	14.4277	14.57	14.5593	0.97185	1.49658e-06	7.48557e-06	14.8603	14.9372	15.3395	14.4277	14.57	14.5593	0.526674	0.000885133	0.0019155	15.0017	14.9778	15.418	14.4277	14.57	14.5593
ACL19379	2966	ACL19379.1	IsMasterProtein	endoribonuclease L-PSP [Desulfitobacterium hafniense DCB-2]	8	158	8	20.4001	20.4568	20.3984	20.5265	20.499	20.4655	-0.078547	0.268534	0.323211	20.4673	20.3083	20.3025	20.5265	20.499	20.4655	-0.137667	0.062233	0.0821158	20.8889	20.8516	20.997	20.5265	20.499	20.4655	0.415493	2.04047e-05	7.90188e-05	21.3287	21.2869	21.3375	20.5265	20.499	20.4655	0.820702	3.8948e-09	2.76392e-08	21.1776	21.5173	21.3222	20.5265	20.499	20.4655
ACL19380	2672	ACL19380.1	IsMasterProtein	Tryptophanase [Desulfitobacterium hafniense DCB-2]	30	786	29	21.9198	20.8763	20.8676	21.5538	21.2198	21.511	-0.206981	0.327785	0.385564	21.5318	21.3861	21.3706	21.5538	21.2198	21.511	0.00131859	0.994944	0.996013	23.6922	23.7341	23.7733	21.5538	21.2198	21.511	2.305	9.312e-09	7.63529e-08	24.4403	24.3764	24.5407	21.5538	21.2198	21.511	3.02425	2.11542e-10	2.03955e-09	23.8309	24.2747	23.9433	21.5538	21.2198	21.511
ACL19381	1707	ACL19381.1	IsMasterProtein	amino acid permease-associated region [Desulfitobacterium hafniense DCB-2]	3	31	3	17.179	15.9957	16.2142	17.4125	16.7788	17.2131	-0.671842	0.0105014	0.0174255	16.8512	16.9623	16.8028	17.4125	16.7788	17.2131	-0.26272	0.271424	0.315421	18.8644	19.0083	19.1616	17.4125	16.7788	17.2131	1.87665	6.3944e-07	3.42505e-06	20.0281	19.8917	19.9509	17.4125	16.7788	17.2131	2.82207	2.89911e-09	2.13314e-08	18.9921	19.4522	19.1145	17.4125	16.7788	17.2131
ACL19382	1437	ACL19382.1	IsMasterProtein	putative sigma54 specific transcriptional regulator [Desulfitobacterium hafniense DCB-2]	12	69	11	17.4965	17.3699	17.136	17.1834	17.2826	17.2995	0.0789715	0.294396	0.350717	17.4125	17.3226	17.3497	17.1834	17.2826	17.2995	0.106446	0.163637	0.198322	17.0611	17.0728	16.9678	17.1834	17.2826	17.2995	-0.221275	0.00814479	0.016526	16.884	17.0007	17.0001	17.1834	17.2826	17.2995	-0.293548	0.00105645	0.00226175	16.9119	16.9161	16.9418	17.1834	17.2826	17.2995
ACL19383	744	ACL19383.1	IsMasterProtein	glutamine synthetase catalytic region [Desulfitobacterium hafniense DCB-2]	30	856	25	22.9033	23.0881	23.1417	22.5762	22.4636	22.5826	0.503581	5.52742e-07	2.36672e-06	23.4418	23.4137	23.3981	22.5762	22.4636	22.5826	0.877037	3.15149e-10	2.98697e-09	22.4434	22.3845	22.4583	22.5762	22.4636	22.5826	-0.112064	0.0861291	0.130101	22.7355	22.7209	22.6645	22.5762	22.4636	22.5826	0.166174	0.01565	0.026042	22.8933	23.0929	22.9178	22.5762	22.4636	22.5826
ACL19384	2088	ACL19384.1	IsMasterProtein	methyl-accepting chemotaxis sensory transducer with Cache sensor [Desulfitobacterium hafniense DCB-2]	18	355	17	20.2407	20.2588	20.2108	19.8207	19.7507	19.7972	0.447236	2.16372e-09	1.83326e-08	20.4046	20.3665	20.3644	19.8207	19.7507	19.7972	0.588977	4.39695e-11	5.90053e-10	19.8066	19.8953	19.8711	19.8207	19.7507	19.7972	0.0681589	0.0754814	0.116471	19.8462	19.8665	19.813	19.8207	19.7507	19.7972	0.0523775	0.162958	0.213911	19.9028	19.8277	19.8205	19.8207	19.7507	19.7972
ACL19385	2331	ACL19385.1	IsMasterProtein	Catalase [Desulfitobacterium hafniense DCB-2]	5	47	5	14.1307	14.1943	13.7447	15.7252	15.7673	15.9133	-1.77872	1.29831e-09	1.16723e-08	14.2205	13.688	13.9749	15.7252	15.7673	15.9133	-1.84079	8.03268e-10	6.74455e-09	17.4025	17.2438	17.1712	15.7252	15.7673	15.9133	1.47054	1.7711e-08	1.353e-07	14.9063	15.2037	15.1679	15.7252	15.7673	15.9133	-0.709269	0.000108781	0.000290221	15.2679	15.4443	15.3669	15.7252	15.7673	15.9133
ACL19387	559	ACL19387.1	IsMasterProtein	conserved hypothetical protein [Desulfitobacterium hafniense DCB-2]	2	33	2	17.713	17.311	17.5092	17.73	18.4085	18.1565	-0.587259	0.00246559	0.00463292	17.0521	16.8751	16.8643	17.73	18.4085	18.1565	-1.1678	2.88292e-06	8.72364e-06	18.1593	18.2297	18.3759	17.73	18.4085	18.1565	0.156647	0.348852	0.422544	18.5312	18.1042	18.432	17.73	18.4085	18.1565	0.257462	0.132734	0.179027	19.3439	18.925	18.9363	17.73	18.4085	18.1565
ACL19389	1329	ACL19389.1	IsMasterProtein	methylated-DNA/protein-cysteine methyltransferase [Desulfitobacterium hafniense DCB-2]	19	150	19	19.3776	19.4188	19.3978	19.146	19.2331	19.2106	0.201546	0.000146174	0.000351723	19.3752	19.4915	19.464	19.146	19.2331	19.2106	0.247004	1.74962e-05	4.49387e-05	19.3085	19.2844	19.2667	19.146	19.2331	19.2106	0.0899602	0.0402038	0.0673113	19.33	19.3676	19.4442	19.146	19.2331	19.2106	0.184073	0.000345035	0.000819642	19.1518	19.171	19.195	19.146	19.2331	19.2106
ACL19390	358	ACL19390.1	IsMasterProtein	Glyoxalase/bleomycin resistance protein/dioxygenase [Desulfitobacterium hafniense DCB-2]	6	103	6	17.7312	17.7412	17.7557	17.6078	17.3236	17.5841	0.237511	0.00592138	0.0103931	17.65	17.7089	17.5999	17.6078	17.3236	17.5841	0.14777	0.0649438	0.0854106	17.3446	17.34	17.3677	17.6078	17.3236	17.5841	-0.154424	0.0549427	0.0884397	17.6193	17.4399	17.5237	17.6078	17.3236	17.5841	0.0224369	0.766622	0.811001	17.3914	17.1678	17.1914	17.6078	17.3236	17.5841
ACL19391	507	ACL19391.1	IsMasterProtein	conserved hypothetical protein [Desulfitobacterium hafniense DCB-2]	9	75	9	18.42	18.5311	18.4242	18.4542	18.6166	18.4182	-0.037922	0.512973	0.568692	18.6786	18.6644	18.6497	18.4542	18.6166	18.4182	0.167846	0.00955427	0.0144633	18.325	18.4855	18.3641	18.4542	18.6166	18.4182	-0.104813	0.0836745	0.126804	18.3108	18.3155	18.1957	18.4542	18.6166	18.4182	-0.222334	0.00132163	0.00277423	18.4009	18.3612	18.3743	18.4542	18.6166	18.4182
ACL19393	1553	ACL19393.1	IsMasterProtein	lysine 2,3-aminomutase YodO family protein [Desulfitobacterium hafniense DCB-2]	19	224	19	19.6529	19.8843	20.1613	20.5028	20.6801	20.5755	-0.68662	0.00125451	0.00250364	19.3245	19.7851	19.9154	20.5028	20.6801	20.5755	-0.911147	9.57945e-05	0.000210236	20.5596	20.6295	20.3731	20.5028	20.6801	20.5755	-0.0654301	0.711602	0.768497	18.921	19.0043	18.8663	20.5028	20.6801	20.5755	-1.65562	8.64438e-08	4.45114e-07	20.3339	20.9522	20.263	20.5028	20.6801	20.5755
ACL19394	2050	ACL19394.1	IsMasterProtein	transcriptional regulator, GntR family [Desulfitobacterium hafniense DCB-2]	10	97	10	20.4831	20.4899	20.0729	19.9772	20.0158	20.0173	0.345196	0.00352457	0.0064556	20.6746	20.3769	20.7247	19.9772	20.0158	20.0173	0.588647	2.89072e-05	7.10233e-05	19.9381	19.8641	19.9417	19.9772	20.0158	20.0173	-0.0887952	0.3886	0.462352	20.0586	20.0678	20.0383	19.9772	20.0158	20.0173	0.0514845	0.614205	0.673722	19.6614	19.6902	19.859	19.9772	20.0158	20.0173
ACL19395	868	ACL19395.1	IsMasterProtein	signal transduction histidine kinase, LytS [Desulfitobacterium hafniense DCB-2]	14	155	14	18.8324	18.9497	19.0261	19.5118	19.3539	19.4134	-0.490312	3.60252e-07	1.61421e-06	18.9986	19.1655	19.0428	19.5118	19.3539	19.4134	-0.357398	1.57383e-05	4.08581e-05	19.4778	19.5186	19.5081	19.5118	19.3539	19.4134	0.0751241	0.210548	0.276901	19.6421	19.7834	19.7219	19.5118	19.3539	19.4134	0.289391	0.000143533	0.00037022	19.5458	19.5711	19.5107	19.5118	19.3539	19.4134
ACL19396	2924	ACL19396.1	IsMasterProtein	holo-acyl-carrier-protein synthase [Desulfitobacterium hafniense DCB-2]	2	21	2	17.967	17.9181	17.9355	17.7639	17.7904	17.7707	0.165205	0.0109996	0.0181767	18.2338	18.226	18.2586	17.7639	17.7904	17.7707	0.464464	6.50347e-07	2.32528e-06	17.633	17.473	17.445	17.7639	17.7904	17.7707	-0.258016	0.000395522	0.00111818	17.8056	17.734	17.6348	17.7639	17.7904	17.7707	-0.0502069	0.392529	0.46485	17.5976	17.6413	17.768	17.7639	17.7904	17.7707
ACL19397	1114	ACL19397.1	IsMasterProtein	carbohydrate kinase, YjeF related protein [Desulfitobacterium hafniense DCB-2]	18	264	18	19.0224	19.0173	18.9208	19.1051	19.0966	19.166	-0.135749	0.0035987	0.00658505	19.0334	19.0796	18.9927	19.1051	19.0966	19.166	-0.0873202	0.042646	0.05808	19.2076	19.1604	19.2192	19.1051	19.0966	19.166	0.0731563	0.0832879	0.126349	19.3225	19.3667	19.3525	19.1051	19.0966	19.166	0.224667	4.10633e-05	0.000118364	19.3144	19.2517	19.2388	19.1051	19.0966	19.166
ACL19398	1082	ACL19398.1	IsMasterProtein	alanine racemase [Desulfitobacterium hafniense DCB-2]	12	297	12	20.2584	20.2571	20.2186	20.116	20.2072	20.185	0.0753007	0.0331816	0.04996	20.3748	20.3996	20.3841	20.116	20.2072	20.185	0.21676	6.28015e-06	1.76831e-05	19.9068	19.8725	19.8925	20.116	20.2072	20.185	-0.278824	2.91872e-07	1.67572e-06	19.9728	20.0082	19.9605	20.116	20.2072	20.185	-0.188924	2.92186e-05	8.70023e-05	19.9872	20.0401	20.0002	20.116	20.2072	20.185
ACL19399	2665	ACL19399.1	IsMasterProtein	ferripyochelin binding protein (fbp) [Desulfitobacterium hafniense DCB-2]	4	28	4	17.1364	17.121	16.9218	16.7384	16.7671	16.6387	0.345032	6.8133e-05	0.00017688	16.5496	16.5495	16.5073	16.7384	16.7671	16.6387	-0.179254	0.0128818	0.0190167	16.9051	16.8775	16.9234	16.7384	16.7671	16.6387	0.187265	0.00997202	0.0198588	16.8912	17.0063	16.9369	16.7384	16.7671	16.6387	0.230084	0.00250033	0.00498639	17.1002	16.9137	16.9765	16.7384	16.7671	16.6387
ACL19401	2836	ACL19401.1	IsMasterProtein	domain of unknown function DUF1727 [Desulfitobacterium hafniense DCB-2]	15	144	15	19.4566	19.6793	19.6285	19.5999	19.6062	19.5796	-0.00711632	0.889095	0.906974	19.674	19.6276	19.6424	19.5999	19.6062	19.5796	0.0527753	0.309427	0.354195	19.6713	19.6416	19.6554	19.5999	19.6062	19.5796	0.0608726	0.243687	0.312689	19.5862	19.6216	19.55	19.5999	19.6062	19.5796	-0.00930613	0.855333	0.888048	19.7111	19.7057	19.5833	19.5999	19.6062	19.5796
ACL19402	758	ACL19402.1	IsMasterProtein	CobB/CobQ domain protein glutamine amidotransferase [Desulfitobacterium hafniense DCB-2]	5	65	5	17.304	17.1917	17.1643	17.2805	17.3455	17.2991	-0.0883938	0.10796	0.144636	17.1074	17.1527	17.107	17.2805	17.3455	17.2991	-0.186023	0.00261636	0.00441481	17.2477	17.2194	17.1154	17.2805	17.3455	17.2991	-0.114201	0.0431349	0.0718744	17.0789	17.0394	16.974	17.2805	17.3455	17.2991	-0.277639	7.61414e-05	0.000211163	16.9574	16.9947	17.0657	17.2805	17.3455	17.2991
ACL19403	1128	ACL19403.1	IsMasterProtein	putative transcriptional regulator, CopG family [Desulfitobacterium hafniense DCB-2]	2	36	2	17.3104	17.2627	17.1616	17.564	17.5346	17.3755	-0.246428	0.00114228	0.00229111	17.3738	17.2564	17.3441	17.564	17.5346	17.3755	-0.166579	0.0162489	0.0235765	17.5111	17.4267	17.4937	17.564	17.5346	17.3755	-0.0141958	0.82088	0.856132	17.3598	17.424	17.4016	17.564	17.5346	17.3755	-0.096194	0.139159	0.186434	17.4274	17.3228	17.509	17.564	17.5346	17.3755
ACL19404	1616	ACL19404.1	IsMasterProtein	transcriptional modulator of MazE/toxin, MazF [Desulfitobacterium hafniense DCB-2]	4	35	4	17.363	17.3502	17.2029	17.5697	17.6632	17.6075	-0.30808	0.000250151	0.000574237	17.4552	17.2475	17.4153	17.5697	17.6632	17.6075	-0.240794	0.00204471	0.00351383	17.4264	17.3815	17.4671	17.5697	17.6632	17.6075	-0.188481	0.0107344	0.0211512	17.3603	17.2468	17.2472	17.5697	17.6632	17.6075	-0.328681	0.000134212	0.000351035	17.1659	17.099	17.2723	17.5697	17.6632	17.6075
ACL19405	665	ACL19405.1	IsMasterProtein	peptidase C26 [Desulfitobacterium hafniense DCB-2]	7	48	7	17.5302	17.6721	17.6785	17.3342	17.3186	17.3425	0.295161	7.2296e-05	0.000187166	17.701	17.727	17.7371	17.3342	17.3186	17.3425	0.389959	3.29951e-06	9.85623e-06	18.1114	17.9929	18.0319	17.3342	17.3186	17.3425	0.713619	1.23095e-09	1.28904e-08	17.5273	17.5027	17.6793	17.3342	17.3186	17.3425	0.238003	0.000561172	0.00127048	17.4899	17.5773	17.4806	17.3342	17.3186	17.3425
ACL19417	1929	ACL19417.1	IsMasterProtein	sigma54 specific transcriptional regulator, Fis family [Desulfitobacterium hafniense DCB-2]	14	121	14	18.1142	18.1778	18.1675	17.9987	18.2427	18.1347	0.0277828	0.620942	0.670329	17.7154	17.698	17.6251	17.9987	18.2427	18.1347	-0.445881	6.91948e-07	2.44279e-06	18.2235	18.2674	18.3206	17.9987	18.2427	18.1347	0.145107	0.0185741	0.0340323	18.5145	18.4641	18.5807	17.9987	18.2427	18.1347	0.394363	3.08728e-06	1.14483e-05	18.4708	18.42	18.4588	17.9987	18.2427	18.1347
ACL19418	131	ACL19418.1	IsMasterProtein	DoxX family protein [Desulfitobacterium hafniense DCB-2]	5	35	5	15.2824	15.0159	14.4364	16.9727	16.6816	16.5255	-1.81506	4.11353e-05	0.000112981	15.2823	14.5375	14.8972	16.9727	16.6816	16.5255	-1.82096	3.97456e-05	9.45776e-05	15.1356	15.5392	16.5967	16.9727	16.6816	16.5255	-0.969481	0.00818297	0.0165794	15.8377	15.7123	15.7666	16.9727	16.6816	16.5255	-0.954413	0.00901317	0.0157946	17.009	17.8421	17.2482	16.9727	16.6816	16.5255
ACL19420	2158	ACL19420.1	IsMasterProtein	conserved hypothetical protein [Desulfitobacterium hafniense DCB-2]	4	58	4	19.2963	19.0443	19.3733	19.2888	19.1549	19.2658	0.00149116	0.9882	0.991391	19.0201	19.4085	19.1103	19.2888	19.1549	19.2658	-0.0568707	0.574772	0.620488	19.335	19.1655	19.2882	19.2888	19.1549	19.2658	0.0263793	0.793839	0.835461	19.4614	19.4223	19.3014	19.2888	19.1549	19.2658	0.158513	0.130636	0.176624	19.1076	19.1076	19.3059	19.2888	19.1549	19.2658
ACL19422	694	ACL19422.1	IsMasterProtein	histidine kinase [Desulfitobacterium hafniense DCB-2]	5	32	5	15.6402	15.3619	15.4687	15.4053	15.7749	15.4961	-0.0685345	0.840678	0.866717	15.4261	15.4789	15.4877	15.4053	15.7749	15.4961	-0.0945421	0.781672	0.812474	15.3353	15.5271	16.9787	15.4053	15.7749	15.4961	0.388279	0.264552	0.334397	15.5702	15.3946	16.065	15.4053	15.7749	15.4961	0.117823	0.729991	0.778391	15.4298	15.2287	16.2079	15.4053	15.7749	15.4961
ACL19423	514	ACL19423.1	IsMasterProtein	two component transcriptional regulator, winged helix family [Desulfitobacterium hafniense DCB-2]	10	72	10	18.0722	18.0163	17.9898	18.3723	18.2696	18.3026	-0.288747	4.39748e-06	1.49943e-05	17.9962	18.0604	18.0151	18.3723	18.2696	18.3026	-0.290928	4.02527e-06	1.16992e-05	17.9662	17.9358	17.8798	18.3723	18.2696	18.3026	-0.387572	1.13711e-07	7.1607e-07	17.9823	18.0697	18.0267	18.3723	18.2696	18.3026	-0.288612	4.42166e-06	1.60142e-05	17.8164	17.8475	17.8422	18.3723	18.2696	18.3026
ACL19424	187	ACL19424.1	IsMasterProtein	UBA/THIF-type NAD/FAD binding protein [Desulfitobacterium hafniense DCB-2]	6	55	6	18.9415	18.9229	18.7579	18.402	18.5969	18.392	0.41044	2.21705e-06	8.10786e-06	18.7935	18.7853	18.8143	18.402	18.5969	18.392	0.33408	2.35655e-05	5.88296e-05	18.735	18.7573	18.7455	18.402	18.5969	18.392	0.282252	0.00013555	0.000432645	18.5701	18.6215	18.6114	18.402	18.5969	18.392	0.137354	0.0261093	0.0416437	18.5175	18.4296	18.4655	18.402	18.5969	18.392
ACL19426	1621	ACL19426.1	IsMasterProtein	ABC transporter related [Desulfitobacterium hafniense DCB-2]	2	6	1
ACL19429	394	ACL19429.1	IsMasterProtein	methyl-accepting chemotaxis sensory transducer [Desulfitobacterium hafniense DCB-2]	18	442	14	20.9721	20.9535	21.0543	21.0288	20.841	20.9526	0.0524946	0.29425	0.350692	20.8449	21.0147	20.9243	21.0288	20.841	20.9526	-0.0128406	0.794001	0.822536	20.9238	20.8891	20.8876	21.0288	20.841	20.9526	-0.0406257	0.413513	0.486832	21.7351	21.7423	21.7481	21.0288	20.841	20.9526	0.801036	4.07235e-11	4.64746e-10	21.2691	21.2845	21.2502	21.0288	20.841	20.9526
ACL19432	2297	ACL19432.1	IsMasterProtein	hypothetical protein Dhaf_1376 [Desulfitobacterium hafniense DCB-2]	2	17	2	14.7479	14.4719	14.4964	14.7762	15.0157	14.8855	-0.320413	0.00231707	0.00438035	14.4664	14.5682	14.4617	14.7762	15.0157	14.8855	-0.393685	0.000422507	0.000822081	14.4561	14.667	14.6173	14.7762	15.0157	14.8855	-0.312365	0.00279914	0.00638368	14.9666	14.904	14.9847	14.7762	15.0157	14.8855	0.0592813	0.509147	0.577984	14.9832	14.9781	14.9217	14.7762	15.0157	14.8855
ACL19433	2741	ACL19433.1	IsMasterProtein	GCN5-related N-acetyltransferase [Desulfitobacterium hafniense DCB-2]	10	124	10	18.0921	18.087	17.9992	18.4488	18.3364	18.3813	-0.329348	3.01423e-05	8.51293e-05	18.115	18.2104	18.1989	18.4488	18.3364	18.3813	-0.214055	0.00168374	0.002935	18.0334	18.0787	18.0833	18.4488	18.3364	18.3813	-0.323684	3.62986e-05	0.000134247	18.3358	18.423	18.4187	18.4488	18.3364	18.3813	0.00369127	0.948477	0.960849	18.4001	18.16	18.3044	18.4488	18.3364	18.3813
ACL19436	1064	ACL19436.1	IsMasterProtein	transcriptional regulator, TetR family [Desulfitobacterium hafniense DCB-2]	6	53	5	16.9681	17.1468	16.8967	16.7812	16.8865	16.8176	0.175435	0.0552572	0.0787056	17.0475	16.9814	17.1324	16.7812	16.8865	16.8176	0.225339	0.0174616	0.0252183	16.6465	16.9246	16.6631	16.7812	16.8865	16.8176	-0.0836979	0.337354	0.411178	16.7653	16.9829	16.8923	16.7812	16.8865	16.8176	0.0517306	0.549374	0.616392	16.7931	16.665	16.8056	16.7812	16.8865	16.8176
ACL19438	1126	ACL19438.1	IsMasterProtein	protein of unknown function DUF161 [Desulfitobacterium hafniense DCB-2]	2	16	2	15.6808	15.8603	14.9919	15.9972	15.9422	15.9647	-0.457058	0.10692	0.143518	15.9413	15.3072	16.2826	15.9972	15.9422	15.9647	-0.124338	0.647648	0.686699	15.9461	15.5285	15.7017	15.9972	15.9422	15.9647	-0.242638	0.377121	0.451964	15.4454	15.2861	16.1568	15.9972	15.9422	15.9647	-0.338594	0.223337	0.281538	15.8127	16.0226	16.3468	15.9972	15.9422	15.9647
ACL19439	886	ACL19439.1	IsMasterProtein	Cystathionine gamma-synthase [Desulfitobacterium hafniense DCB-2]	6	91	6	17.0199	16.9718	16.9282	16.9987	16.9794	17.0502	-0.036153	0.493666	0.551015	16.8849	16.9324	16.905	16.9987	16.9794	17.0502	-0.101995	0.0663127	0.0871015	17.1143	17.2555	17.2226	16.9987	16.9794	17.0502	0.187982	0.00235196	0.00547094	17.2373	17.2258	17.3585	16.9987	16.9794	17.0502	0.264449	0.000119597	0.000315763	17.1545	17.2309	17.1328	16.9987	16.9794	17.0502
ACL19440	2232	ACL19440.1	IsMasterProtein	conserved hypothetical protein [Desulfitobacterium hafniense DCB-2]	2	9	2	14.3032	14.3365	14.6482	14.4352	14.3945	14.3868	0.0238203	0.86784	0.890125	14.4202	14.7905	14.3184	14.4352	14.3945	14.3868	0.104199	0.470405	0.517816	14.1638	14.5828	14.3678	14.4352	14.3945	14.3868	-0.0340115	0.812284	0.848709	14.6344	14.6357	14.7447	14.4352	14.3945	14.3868	0.266145	0.0779144	0.111204	14.4991	14.7009	14.9193	14.4352	14.3945	14.3868
ACL19441	199	ACL19441.1	IsMasterProtein	ExsB family protein [Desulfitobacterium hafniense DCB-2]	12	107	12	19.2841	19.2607	19.0902	19.3308	19.2192	19.3342	-0.0831189	0.178767	0.224846	19.4263	19.2324	19.4245	19.3308	19.2192	19.3342	0.0662927	0.278302	0.322808	19.111	19.0706	19.1179	19.3308	19.2192	19.3342	-0.194928	0.00474441	0.0102673	19.5058	19.5195	19.4947	19.3308	19.2192	19.3342	0.211885	0.00262334	0.00518732	19.4519	19.5549	19.5341	19.3308	19.2192	19.3342
ACL19442	243	ACL19442.1	IsMasterProtein	Homoserine dehydrogenase [Desulfitobacterium hafniense DCB-2]	5	36	5	15.7344	15.7454	15.8451	16.0604	16.2034	15.9819	-0.306976	0.00554173	0.0097698	15.9171	15.8732	15.8337	16.0604	16.2034	15.9819	-0.207263	0.0453122	0.0612932	15.9921	16.2345	16.2328	16.0604	16.2034	15.9819	0.0711929	0.465135	0.538294	15.3365	15.5042	15.0927	16.0604	16.2034	15.9819	-0.770811	6.80162e-07	2.83841e-06	16.3335	16.4099	16.4468	16.0604	16.2034	15.9819
ACL19444	11	ACL19444.1	IsMasterProtein	RNA binding S1 domain protein [Desulfitobacterium hafniense DCB-2]	34	637	34	22.2311	22.2201	22.1562	21.7092	21.6853	21.7407	0.490754	1.48816e-10	1.86794e-09	22.3663	22.3099	22.3321	21.7092	21.6853	21.7407	0.62438	4.61117e-12	1.01518e-10	21.9621	21.9399	21.9716	21.7092	21.6853	21.7407	0.246153	1.52967e-06	7.63743e-06	21.8075	21.8342	21.7921	21.7092	21.6853	21.7407	0.0995608	0.00767235	0.0136811	22.0462	21.9827	22.0431	21.7092	21.6853	21.7407
ACL19445	1358	ACL19445.1	IsMasterProtein	amidohydrolase [Desulfitobacterium hafniense DCB-2]	19	387	18	21.7758	21.9137	21.9929	21.4265	21.3766	21.4092	0.490033	1.07404e-08	7.41483e-08	22.1309	22.1108	22.0735	21.4265	21.3766	21.4092	0.700972	7.15727e-11	8.8941e-10	21.6186	21.5626	21.5685	21.4265	21.3766	21.4092	0.179133	0.00098104	0.0025142	21.6414	21.603	21.6312	21.4265	21.3766	21.4092	0.221078	0.000146101	0.000376238	21.8687	21.8389	21.8327	21.4265	21.3766	21.4092
ACL19446	759	ACL19446.1	IsMasterProtein	protein of unknown function UPF0079 [Desulfitobacterium hafniense DCB-2]	3	24	3	16.7259	16.954	17.0399	16.7474	16.8451	16.7883	0.112974	0.541538	0.596823	17.153	17.2179	17.2056	16.7474	16.8451	16.7883	0.398573	0.0434469	0.0591131	16.8708	16.9416	16.9991	16.7474	16.8451	16.7883	0.143555	0.439658	0.512415	16.9569	16.8479	17.8818	16.7474	16.8451	16.7883	0.435235	0.0293324	0.0463091	17.1448	17.0765	17.0694	16.7474	16.8451	16.7883
ACL19447	1097	ACL19447.1	IsMasterProtein	peptidase M22 glycoprotease [Desulfitobacterium hafniense DCB-2]	10	167	10	19.1774	19.2256	19.23	18.782	18.9422	18.8603	0.349504	7.86506e-06	2.53642e-05	19.36	19.4185	19.3614	18.782	18.9422	18.8603	0.518474	5.91045e-08	2.76348e-07	18.8757	18.7921	18.8649	18.782	18.9422	18.8603	-0.0172558	0.748462	0.799656	18.7484	18.8176	18.8246	18.782	18.9422	18.8603	-0.0646214	0.240036	0.30096	18.6075	18.6344	18.8033	18.782	18.9422	18.8603
ACL19448	3	ACL19448.1	IsMasterProtein	ribosomal-protein-alanine acetyltransferase [Desulfitobacterium hafniense DCB-2]	3	23	3	16.3123	16.6266	16.4349	15.9527	16.2599	16.0447	0.372157	0.000298289	0.000674224	16.7328	16.6749	16.7346	15.9527	16.2599	16.0447	0.628348	9.8297e-07	3.35988e-06	16.5444	16.5323	16.5871	15.9527	16.2599	16.0447	0.468848	2.93349e-05	0.000110094	16.5874	16.5869	16.7049	15.9527	16.2599	16.0447	0.540617	5.95277e-06	2.10416e-05	16.6699	16.6265	16.659	15.9527	16.2599	16.0447
ACL19449	1639	ACL19449.1	IsMasterProtein	metalloendopeptidase, glycoprotease family [Desulfitobacterium hafniense DCB-2]	5	58	5	17.6228	17.6119	17.6563	17.4191	17.44	17.3845	0.215766	0.000820034	0.00168342	17.7934	17.9337	17.816	17.4191	17.44	17.3845	0.433131	4.71121e-07	1.74666e-06	17.0968	17.0751	17.0266	17.4191	17.44	17.3845	-0.348376	6.55892e-06	2.80448e-05	17.1119	17.2343	17.1745	17.4191	17.44	17.3845	-0.240968	0.000308394	0.000736982	17.2084	17.0819	17.0525	17.4191	17.44	17.3845
ACL19451	2709	ACL19451.1	IsMasterProtein	5-formyltetrahydrofolate cyclo-ligase [Desulfitobacterium hafniense DCB-2]	10	85	9	18.0181	17.8927	17.8165	17.4708	17.4013	17.3778	0.49249	6.45766e-07	2.71105e-06	16.8565	16.7149	16.8721	17.4708	17.4013	17.3778	-0.602106	4.84864e-08	2.31345e-07	19.319	19.406	19.2553	17.4708	17.4013	17.3778	1.91013	3.089e-15	2.97822e-13	19.5859	19.6001	19.6047	17.4708	17.4013	17.3778	2.18029	4.27573e-16	3.23107e-14	17.9017	17.8099	17.9627	17.4708	17.4013	17.3778
ACL19452	1335	ACL19452.1	IsMasterProtein	NADH dehydrogenase (ubiquinone) 24 kDa subunit [Desulfitobacterium hafniense DCB-2]	8	110	8	19.919	19.6603	19.6031	19.4149	19.4121	19.4422	0.304412	0.000486152	0.00104802	18.4785	18.5642	18.5588	19.4149	19.4121	19.4422	-0.889275	1.41132e-09	1.06362e-08	21.227	21.2831	21.1267	19.4149	19.4121	19.4422	1.78919	5.68134e-14	2.7388e-12	21.4111	21.3832	21.3481	19.4149	19.4121	19.4422	1.9577	1.49283e-14	4.85344e-13	20.0395	19.9892	20.168	19.4149	19.4121	19.4422
ACL19453	1784	ACL19453.1	IsMasterProtein	NADH dehydrogenase (quinone) [Desulfitobacterium hafniense DCB-2]	35	698	35	22.8041	22.6221	22.7846	22.2263	21.8685	22.0664	0.683181	5.10086e-07	2.21117e-06	21.6301	21.8391	21.7116	22.2263	21.8685	22.0664	-0.326817	0.0012091	0.00218246	24.0032	24.0122	23.8548	22.2263	21.8685	22.0664	1.90299	3.17825e-13	1.12486e-11	24.232	24.1523	24.1368	22.2263	21.8685	22.0664	2.11996	6.44269e-14	1.59414e-12	22.5779	22.4744	22.6308	22.2263	21.8685	22.0664
ACL19454	1094	ACL19454.1	IsMasterProtein	formate dehydrogenase, alpha subunit [Desulfitobacterium hafniense DCB-2]	31	460	30	20.3081	20.315	20.496	21.3991	21.4581	21.6741	-1.13744	2.3028e-09	1.93352e-08	20.1338	20.2482	20.4762	21.3991	21.4581	21.6741	-1.22438	8.24128e-10	6.89042e-09	21.3962	21.5478	21.2814	21.3991	21.4581	21.6741	-0.101995	0.281047	0.352064	21.8944	21.8246	21.8904	21.3991	21.4581	21.6741	0.359344	0.0012934	0.0027211	22.1472	22.261	22.2905	21.3991	21.4581	21.6741
ACL19455	630	ACL19455.1	IsMasterProtein	molybdopterin-guanine dinucleotide biosynthesis protein A [Desulfitobacterium hafniense DCB-2]	4	28	4	13.8226	14.1158	14.4057	14.2834	13.9756	14.11	-0.00829836	0.961796	0.968725	13.9655	14.599	14.3715	14.2834	13.9756	14.11	0.188972	0.284745	0.32885	13.8729	13.9	13.6419	14.2834	13.9756	14.11	-0.318066	0.0814544	0.12391	14.0593	14.1113	14.362	14.2834	13.9756	14.11	0.0545563	0.75322	0.798939	13.7548	14.073	13.804	14.2834	13.9756	14.11
ACL19456	712	ACL19456.1	IsMasterProtein	molybdenum cofactor biosynthesis protein A [Desulfitobacterium hafniense DCB-2]	14	142	14	19.3964	19.5534	19.3919	18.984	18.9811	19.0081	0.456208	4.22524e-07	1.85169e-06	19.2656	19.3343	19.3397	18.984	18.9811	19.0081	0.32214	2.56285e-05	6.35259e-05	18.7382	18.7916	18.7394	18.984	18.9811	19.0081	-0.234663	0.000577831	0.00156098	19.6805	19.7831	19.6614	18.984	18.9811	19.0081	0.717272	9.85557e-10	7.9873e-09	19.5327	19.7227	19.6785	18.984	18.9811	19.0081
ACL19457	2487	ACL19457.1	IsMasterProtein	molybdenum cofactor biosynthesis protein C [Desulfitobacterium hafniense DCB-2]	9	161	9	19.0262	19.134	19.013	18.6317	18.6474	18.6538	0.413448	3.68082e-07	1.6414e-06	18.9799	18.9834	18.9771	18.6317	18.6474	18.6538	0.335855	4.65717e-06	1.33966e-05	18.6416	18.6278	18.648	18.6317	18.6474	18.6538	-0.00516101	0.916705	0.937493	19.5258	19.5027	19.4694	18.6317	18.6474	18.6538	0.85503	1.69401e-11	2.14319e-10	19.3529	19.5592	19.5434	18.6317	18.6474	18.6538
[truncated: 2,086 more rows]
[truncated: 93 more columns]

## Sheet: Supplementary Table 3
Accession	Cluster #	Section, paragraph	Figure, Table	COG #	z_H2/CIOHPA_3	z_H2/CIOHPA_1	z_H2/CIOHPA_2	z_H2/Fu_1	z_H2/Fu_3	z_H2/Fu_2	z_Py-only_1	z_Py-only_2	z_Py-only_3	z_La/CIOHPA_1	z_La/CIOHPA_3	z_La/CIOHPA_2	z_Py/Fu_1	z_Py/Fu_2	z_Py/Fu_3	z_La/Fu_1	z_La/Fu_3	z_La/Fu_2
[truncated: 1,005 more rows]

[truncated: 10 more sheets: Supplementary Table 4, Supplementary Table 5, Supplementary Table 6, Supplementary Table 7, Supplementary Table 8, Supplementary Table 9, Supplementary Table 10, Supplementary Table 11, Supplementary Table 12, Supplementary Table 13]
